# Supplementary material for: Assessment and analysis of human laterality for manipulation and communication using the Rennes Laterality Questionnaire
Source: R Soc Open Sci. 2017 Aug 23;4(8):170035. doi: 10.1098/rsos.170035 (PMC5579081; doi:10.1098/rsos.170035)
Supplement: Table S1. Raw data for each behavioural category [file rsos170035supp3.xlsx]

## Sheet: Raw data
Visual iconic gestures	Visual symbolic gestures	Visual deictic gestures without speech	Visual deictic gestures with speech	Tactile gestures	Auditory gestures	Podial gestures	Head-related gestures	Non-communication manipulation actions
Right	Right	Right	NA	Left or Right indifferently	Right	Right	Left	NA
Right	Right	Right	Right	Right	Right	Left or Right indifferently	Right	Right
Left	Right	Right	Left	Right	Right	Right	Left or Right indifferently	Right
NA	NA	NA	NA	NA	NA	NA	NA	NA
Left	Left	Left	Left	Left or Right indifferently	Left	Left or Right indifferently	Left	Left
Right	Right	Right	Right	Right	Right	Right	Left	Right
Right	Right	Right	Right	Left or Right indifferently	Right	Left or Right indifferently	Left	Right
Left	Right	Left or Right indifferently	Right	Left or Right indifferently	Left or Right indifferently	Left or Right indifferently	Left or Right indifferently	Right
Right	Right	Right	Right	Right	No reply	No reply	Left or Right indifferently	Right
Right	Right	Right	Right	Left or Right indifferently	Right	Right	Left or Right indifferently	Right
Right	Left	Right	Right	Left	Right	Right	Right	Left or Right indifferently
NA	NA	NA	NA	NA	NA	NA	NA	NA
Right	Right	Right	Right	Right	Right	Right	Left	Right
Right	Right	Right	Right	Right	Right	Right	Left	Right
Right	Left or Right indifferently	Left or Right indifferently	NA	Left	Left or Right indifferently	NA	NA	NA
Left	Left	Right	Right	Right	Left	Left	Left or Right indifferently	Left
Right	Right	Right	Right	Left or Right indifferently	Right	Right	Left	Right
Right	Right	Right	Right	Left or Right indifferently	Right	Right	Left or Right indifferently	Right
Left	Right	Right	Left or Right indifferently	Left or Right indifferently	Right	Right	Left or Right indifferently	Right
Left or Right indifferently	Right	Right	Right	Left or Right indifferently	Right	Right	Left or Right indifferently	Right
Right	Left or Right indifferently	Right	NA	Left or Right indifferently	Right	No reply	NA	NA
Right	Right	Right	Right	Right	Right	Left	Right	Right
Right	Right	Right	No reply	Left or Right indifferently	Right	No reply	No reply	Right
Left	Right	Right	Right	Left	Right	Right	Right	Right
Right	Left or Right indifferently	Right	Right	Left or Right indifferently	Left or Right indifferently	Left or Right indifferently	Left	Right
Right	Right	Right	Right	Right	Right	Left	Right	Right
Right	Right	Right	Right	Right	Left or Right indifferently	Right	No reply	Right
Left or Right indifferently	Right	Right	Right	Right	Right	Left or Right indifferently	No reply	Right
Right	Right	Right	Right	Left or Right indifferently	Right	Right	No reply	Right
Right	Right	Right	Left	Left	Right	Right	Left	Right
Right	Right	Right	Right	Right	Right	Right	Left or Right indifferently	Right
Right	Right	Right	Right	Right	Right	Right	Left	Right
Right	Right	Left	Left	Right	Right	Right	Left or Right indifferently	Left
Right	Right	Right	Right	Left or Right indifferently	Right	Right	Right	Right
Right	Left	Left	Left or Right indifferently	Left	Left	Left	Left	Left
Left	Left or Right indifferently	Right	Left or Right indifferently	Left or Right indifferently	No reply	No reply	Left or Right indifferently	Right
Right	Left or Right indifferently	Left or Right indifferently	Right	Left or Right indifferently	Right	Right	Left	Right
Right	Right	Right	Right	Right	Right	Right	Left or Right indifferently	Right
Left	Left	Right	Right	Right	No reply	No reply	No reply	Right
Right	Left or Right indifferently	Left	Left	Left	Left	Left	Left	Left
Right	Right	Right	Right	Left or Right indifferently	Right	Right	Left or Right indifferently	Right
Right	Right	Right	Right	Right	Right	Right	Left or Right indifferently	Right
Left	Right	Right	Right	Right	Right	Right	Left or Right indifferently	Right
Right	Right	Right	Right	Left or Right indifferently	Left or Right indifferently	Right	Left	Right
Right	Left or Right indifferently	Right	Left or Right indifferently	Left or Right indifferently	Left or Right indifferently	No reply	Left or Right indifferently	Right
Left or Right indifferently	Right	Right	Left or Right indifferently	No reply	Right	No reply	Left or Right indifferently	Right
Right	Right	Right	Right	Right	Right	Right	Right	Right
Right	Left	Left	Left	Left	Left	Left	Right	Left
Right	Right	Right	Right	Left or Right indifferently	Right	Right	No reply	Right
Right	Right	Right	Right	Left or Right indifferently	Right	Left or Right indifferently	No reply	Right
Left or Right indifferently	Left or Right indifferently	Left or Right indifferently	Left or Right indifferently	Left or Right indifferently	Left or Right indifferently	Right	Left or Right indifferently	Right
Right	Right	Right	Right	Right	Left or Right indifferently	Left or Right indifferently	Left	Right
Right	Right	Right	Right	Right	Right	Right	Left	Left
Right	Right	Right	Right	Right	Right	Right	Right	Right
Right	Right	Right	Right	Left or Right indifferently	Right	Left or Right indifferently	Right	Right
Right	Right	Right	Right	Left or Right indifferently	Right	Left or Right indifferently	Left or Right indifferently	Right
Left	Right	Right	Right	Left or Right indifferently	Right	Right	Left or Right indifferently	Right
Right	Right	Right	Right	Left	Right	Right	Left or Right indifferently	Right
Right	Right	Right	Right	Right	Right	Right	Left	Right
Right	Right	Right	Left	Right	Right	Right	Left or Right indifferently	Right
Right	Right	Right	Right	Left or Right indifferently	Right	Right	Right	Right
Right	Right	Right	Right	No reply	Right	Right	No reply	Right
Right	Left or Right indifferently	Right	NA	Left or Right indifferently	Right	NA	NA	NA
Right	Right	Right	Right	Left or Right indifferently	Left	No reply	Left	Right
Left	Right	Right	Left or Right indifferently	Left or Right indifferently	Left or Right indifferently	Right	Left	Right
Right	Right	Right	Right	Left or Right indifferently	Right	Right	Right	Right
Right	Left or Right indifferently	Left or Right indifferently	Right	Left or Right indifferently	Right	Right	Left or Right indifferently	Right
No reply	No reply	No reply	NA	Left or Right indifferently	No reply	NA	NA	NA
Right	Left or Right indifferently	Right	Right	Left	Right	Right	Left or Right indifferently	Right
Right	Right	Right	Left or Right indifferently	Left or Right indifferently	Right	Right	Left or Right indifferently	Right
Right	Right	Right	Right	Right	No reply	No reply	Right	Right
Left or Right indifferently	Right	Right	Right	Left or Right indifferently	Right	Right	Left or Right indifferently	Right
Left	Right	Right	Right	Right	Right	Right	Left or Right indifferently	Right
No reply	Right	Right	Right	Right	Left or Right indifferently	Right	Right	Right
Right	Right	Right	Right	Right	Right	Right	Left or Right indifferently	Right
Right	Right	Right	Right	Left or Right indifferently	Right	Right	Left	Right
Right	Left	Right	Right	Left	Right	Right	Right	Right
Left or Right indifferently	Left or Right indifferently	Left or Right indifferently	Right	Left or Right indifferently	Left or Right indifferently	Left or Right indifferently	Left	Right
Left or Right indifferently	Right	Right	Right	Left	Right	Right	Right	Right
Right	Left	Right	Right	Right	Left or Right indifferently	Right	Right	Right
Right	Right	Right	Right	Right	Right	Right	Left	Right
Right	Left or Right indifferently	Right	Right	Right	Right	No reply	Right	Right
Right	Right	Right	Right	Left or Right indifferently	Right	Right	Left	Right
Right	Left or Right indifferently	Right	Left or Right indifferently	Left or Right indifferently	Right	Right	Right	Right
Left	Left	Left	Left	Left	Left	Right	Right	Left
Right	Left	Right	Right	Left or Right indifferently	Right	Right	Left or Right indifferently	Right
Right	Left or Right indifferently	Left	Left	Left or Right indifferently	Left or Right indifferently	Right	Left	Left
Left or Right indifferently	Right	Left or Right indifferently	Right	Left or Right indifferently	Right	Left or Right indifferently	Left or Right indifferently	Right
Left or Right indifferently	Right	Left or Right indifferently	Right	Left	Left	Left or Right indifferently	Right	Left
Right	Left	Right	Left	Right	Left or Right indifferently	Right	Right	Right
Right	Right	Right	Right	Right	Right	Right	Left or Right indifferently	Right
Left	Left	Right	Left or Right indifferently	Left or Right indifferently	Left	Left or Right indifferently	Right	Right
Right	Right	Right	Right	Left or Right indifferently	Right	Left or Right indifferently	Left or Right indifferently	Right
Right	Right	Right	Right	Right	Right	Right	Right	Right
Right	Right	Right	No reply	Right	Right	Right	No reply	Right
Right	Right	Right	Right	Right	Right	Right	Right	Right
Left	Right	Right	Right	Right	Right	Right	Left or Right indifferently	Right
Right	Right	Right	Right	Right	Right	Right	Right	Right
NA	NA	NA	NA	NA	NA	NA	NA	NA
Left	Right	Right	Right	Right	Right	Right	Left	Right
Right	Right	Left or Right indifferently	Left	Right	Right	No reply	Left or Right indifferently	Right
Right	Right	Right	Left or Right indifferently	Left or Right indifferently	Right	Right	Left or Right indifferently	Right
Right	Right	Left or Right indifferently	Right	Left or Right indifferently	Right	Right	Left or Right indifferently	Right
Right	Right	Right	Right	Right	Right	Right	Left or Right indifferently	Right
Left or Right indifferently	Left or Right indifferently	Right	NA	Left or Right indifferently	Right	Right	NA	NA
Right	Right	Right	Right	Left or Right indifferently	Right	Left or Right indifferently	Left	Right
Right	Right	Right	Right	Left	Right	Right	Left or Right indifferently	Right
Right	Right	Right	Right	Right	Right	No reply	Left	Right
Right	Right	Right	Right	Left or Right indifferently	Right	Right	No reply	Right
Right	Right	Right	Right	Right	Right	Right	Left	Right
Right	Right	Right	Right	Right	Right	Right	Left or Right indifferently	Right
Right	Left	Right	Right	Left	Right	Right	Left	Right
Right	Right	Right	Right	Left or Right indifferently	Left or Right indifferently	Right	Left	Right
Left	Left or Right indifferently	Right	Right	Left or Right indifferently	Left or Right indifferently	Left or Right indifferently	Left	Right
Right	Right	Right	Right	Right	Right	Right	Left or Right indifferently	Right
Right	Right	Right	Right	Right	Right	No reply	No reply	Right
Left	Left or Right indifferently	Right	Right	Left or Right indifferently	Right	Left or Right indifferently	Right	Right
Left	Left or Right indifferently	Right	Right	Left or Right indifferently	Left or Right indifferently	Right	Left or Right indifferently	Right
Right	Right	Right	Left	Left	Right	No reply	Left	Right
Right	Right	Right	Right	Left or Right indifferently	Right	Right	Left or Right indifferently	Right
Left	Left	Left or Right indifferently	Left	Left	Right	Left or Right indifferently	Left or Right indifferently	Right
Left or Right indifferently	Left or Right indifferently	Left or Right indifferently	Right	Right	Right	Right	No reply	Left or Right indifferently
Right	Right	Left	Right	Left or Right indifferently	Right	Right	Right	Right
Left	Right	Right	Right	Left or Right indifferently	Right	Right	Right	Right
Right	Right	Right	Right	Right	Right	Right	Left or Right indifferently	Right
Left or Right indifferently	Left or Right indifferently	Right	NA	Left or Right indifferently	No reply	Left or Right indifferently	Left or Right indifferently	NA
Right	Right	Right	Right	Left or Right indifferently	Right	Right	Left or Right indifferently	Right
Right	Right	Left or Right indifferently	Right	Left or Right indifferently	Right	Right	Right	Right
Left or Right indifferently	Right	Right	Right	Left or Right indifferently	Right	Right	Left	Right
Right	Left or Right indifferently	Right	Right	Left or Right indifferently	Left or Right indifferently	Right	Left	Right
Left	Left	Left	Right	Left or Right indifferently	Right	Right	Right	Right
Right	Right	Right	Right	Left or Right indifferently	Right	Right	Left or Right indifferently	Right
Right	Right	Right	Right	Right	Right	Right	Left or Right indifferently	Right
Right	Right	Right	Right	Left or Right indifferently	Left or Right indifferently	Right	Right	Right
Right	Right	Left or Right indifferently	Right	Right	Right	Right	Right	Right
Left or Right indifferently	Left or Right indifferently	Right	Right	Left or Right indifferently	Right	Right	Left or Right indifferently	Right
Right	Right	Right	Right	Right	Right	Right	Left or Right indifferently	Right
Right	Left	Left	NA	Left or Right indifferently	Left	Right	Left or Right indifferently	NA
Right	Right	Right	Right	Left or Right indifferently	Right	Right	Right	Right
Right	Right	Right	Right	Right	Right	Right	Left or Right indifferently	Right
Right	Right	Left or Right indifferently	Right	Left or Right indifferently	Right	Left or Right indifferently	Left	Right
Right	Left	Right	Left	Right	Right	Right	Right	Left
Right	Right	Right	Right	Left or Right indifferently	Right	Left or Right indifferently	Left	Right
Right	Right	Right	Right	Left or Right indifferently	Right	Right	Left or Right indifferently	Right
Right	Right	Left or Right indifferently	NA	Right	Right	NA	NA	NA
Right	Left or Right indifferently	Right	No reply	Left or Right indifferently	Right	Right	Right	Right
Right	Right	Right	Right	Right	Right	Left or Right indifferently	Left or Right indifferently	Right
Right	Left	Right	Right	Left or Right indifferently	Left or Right indifferently	Right	Left	Right
Right	Right	Left or Right indifferently	Right	Left or Right indifferently	Right	Right	Left or Right indifferently	Right
Right	Right	Right	Right	Right	Left	Left or Right indifferently	Left	Right
Right	Left	Left or Right indifferently	Right	Right	Right	Left or Right indifferently	Right	Right
Right	Right	Right	Right	Left or Right indifferently	Right	Right	Left or Right indifferently	Right
Right	Right	Right	Right	Right	Right	Right	Right	Right
Right	Right	Right	Right	Right	Right	Right	Right	Left or Right indifferently
Left	Right	Left	Left	Left or Right indifferently	Left or Right indifferently	Left	Right	Left
Right	Left or Right indifferently	Right	Right	Left or Right indifferently	Right	Left	Right	Right
Right	Right	Right	Right	Left or Right indifferently	Right	Right	Left or Right indifferently	Right
Right	Right	Right	Right	Left or Right indifferently	Right	Right	Right	Right
Left	Right	Right	Right	Right	Right	Right	Left	Right
Right	Right	Right	Right	Left or Right indifferently	Left or Right indifferently	Right	Left or Right indifferently	Right
Right	Left	Right	Right	Left	Left or Right indifferently	Left	Right	Left or Right indifferently
Right	Right	Right	NA	Right	Right	Right	NA	NA
Right	Right	Right	Right	Left or Right indifferently	Right	Left or Right indifferently	Left or Right indifferently	Right
Right	Right	Right	Right	Left or Right indifferently	Right	Right	Left or Right indifferently	Right
Left	Left	Left	Left	Left or Right indifferently	Left	Left	Right	Left
Left	Left	Left	Left	Left	Left	Left	Left or Right indifferently	Left
Right	Left	Right	Right	Left or Right indifferently	Right	Left	Right	Right
Right	Right	Right	Right	Right	Right	Right	Left	Right
Right	Right	Right	Right	Right	Left	Left or Right indifferently	Left	Right
Left	Right	Right	Right	Left	Right	Right	Left or Right indifferently	Right
Right	Right	Right	NA	Left or Right indifferently	Right	Right	Left	NA
Right	Left or Right indifferently	Right	Right	Left or Right indifferently	Right	Right	Left	Right
Right	Right	Right	Right	Left or Right indifferently	Right	Right	Left or Right indifferently	Right
Right	Right	Right	Right	Right	Right	Right	Right	Right
Right	Right	Right	Right	Right	Right	Left or Right indifferently	Left or Right indifferently	Right
Left or Right indifferently	Right	Right	Right	Left or Right indifferently	Right	Right	Left or Right indifferently	Right
Right	Right	Right	Right	Left or Right indifferently	Left	Right	Left	Right
Right	Left	Left or Right indifferently	Right	Right	Right	Right	Left	Right
Right	Left or Right indifferently	Left or Right indifferently	Right	Left or Right indifferently	Right	Left or Right indifferently	Right	Right
Right	Left	Left or Right indifferently	Right	Left or Right indifferently	Right	Right	Right	Right
Right	Right	Right	Right	Left or Right indifferently	Right	Left or Right indifferently	Left	Right
Right	Left	Right	Right	Right	Right	Right	Left	Right
Right	Left or Right indifferently	Right	NA	Left or Right indifferently	Left or Right indifferently	NA	NA	NA
Right	Right	Right	Right	Right	Right	Right	Left or Right indifferently	Right
Right	Left or Right indifferently	Right	Right	Left or Right indifferently	Left or Right indifferently	No reply	Left or Right indifferently	Right
Right	Left	Right	Right	Left or Right indifferently	Right	Right	Left or Right indifferently	Right
Right	Right	Right	Right	Right	Right	Left or Right indifferently	Left or Right indifferently	Right
Right	Left	Right	Right	Right	Right	Right	Right	Right
Right	Right	Right	Right	Left or Right indifferently	Right	Right	Left or Right indifferently	Right
Left	Left or Right indifferently	Left	Left	Left or Right indifferently	Left	Left	Left	Left
Left	Right	Right	Right	Right	Right	Right	Left or Right indifferently	Right
Right	Right	Right	Right	Left or Right indifferently	Right	Right	Left	Right
Right	Left	Right	Right	Left or Right indifferently	Right	Left	Left or Right indifferently	Right
Right	Left or Right indifferently	Left or Right indifferently	Left	Left or Right indifferently	Left	Left or Right indifferently	Left or Right indifferently	Left
No reply	Left or Right indifferently	Left or Right indifferently	Right	Left or Right indifferently	Left	Left or Right indifferently	Left	Left or Right indifferently
Right	Right	Right	Right	Right	Right	Right	Left	Right
Right	Right	Left or Right indifferently	Right	Left or Right indifferently	Right	Right	Right	Left or Right indifferently
Right	Right	Left or Right indifferently	Right	Left or Right indifferently	Left or Right indifferently	Right	Left	Right
Right	No reply	Right	Right	Left or Right indifferently	Left or Right indifferently	No reply	No reply	Right
Right	Right	Right	Right	Left or Right indifferently	Right	Right	Right	Right
Right	Right	Right	Right	Right	Right	Left or Right indifferently	Right	Right
Right	Left or Right indifferently	Right	Right	Left or Right indifferently	Right	Right	Left	Right
Right	Right	Right	Left or Right indifferently	Left or Right indifferently	Right	Right	Right	Left or Right indifferently
Right	Right	Right	Right	Right	Right	Right	Left or Right indifferently	Right
Right	Right	Right	Right	Right	Right	Right	Left or Right indifferently	Right
Right	Right	Right	Right	Right	Right	Right	Left	Right
Right	Left or Right indifferently	Right	Left or Right indifferently	Left or Right indifferently	Right	No reply	Left or Right indifferently	Right
Right	Right	Right	Right	Right	Right	Right	Right	Right
Right	Right	Right	Right	Right	Right	Right	Left or Right indifferently	Right
NA	NA	NA	NA	NA	NA	NA	NA	NA
Right	Right	Right	Left or Right indifferently	Left or Right indifferently	Left	Right	Left or Right indifferently	Right
Left	Right	Right	Right	Left or Right indifferently	Right	Right	Left	Left or Right indifferently
Right	Left or Right indifferently	Right	Right	Left or Right indifferently	Right	Right	Left or Right indifferently	Right
Right	Left	Right	Left or Right indifferently	Left or Right indifferently	Right	Left	Left	Right
Right	Right	Right	Right	Left or Right indifferently	Right	Left or Right indifferently	Left or Right indifferently	Right
Right	Right	Left	Right	Right	Right	Right	Left	Right
Right	Right	Left or Right indifferently	Right	Left or Right indifferently	Right	Right	Left or Right indifferently	Right
Left or Right indifferently	Left	Left	Left	Left or Right indifferently	No reply	Left	Left	Right
Left	Left or Right indifferently	Right	Right	Left or Right indifferently	Left or Right indifferently	Left	Right	Right
Right	Right	Right	Right	Right	Right	Right	Left	Right
Right	Right	Right	Right	Right	Right	Right	Left or Right indifferently	Right
Right	Left or Right indifferently	Right	Right	Right	Right	Right	Left or Right indifferently	Right
Right	Right	Right	Right	Left or Right indifferently	Left or Right indifferently	Right	Left	Right
Right	Right	Right	Right	Right	Right	Right	Left or Right indifferently	Right
Right	Left	Right	Right	Left or Right indifferently	Right	Right	Left or Right indifferently	Right
Right	Left	Right	Right	Right	Right	Right	Left	Right
Right	Right	Right	Right	Right	Right	Right	Left or Right indifferently	Right
Right	Left or Right indifferently	Right	Right	Right	Right	Right	Left	Right
Right	Left	Right	Left	Left	Right	Right	Left	Left
Right	Left or Right indifferently	Left or Right indifferently	NA	Left or Right indifferently	Left or Right indifferently	Left or Right indifferently	NA	NA
Right	Left	Right	No reply	Right	Right	No reply	Left	Right
Right	Left or Right indifferently	Right	NA	Left or Right indifferently	Right	Right	Left or Right indifferently	NA
Right	Right	Left	Right	Right	Left or Right indifferently	Right	Left or Right indifferently	Right
Right	Right	Right	Right	Right	Right	Right	No reply	Right
Right	Left or Right indifferently	Right	NA	Right	Right	Right	NA	NA
Right	Left or Right indifferently	Right	Right	Right	Right	Right	Left or Right indifferently	Right
Right	Right	Left	Right	Right	Left	Left	Left	Right
Right	Right	Right	Right	Left or Right indifferently	Right	No reply	Right	Right
Right	Right	Right	No reply	Right	Left or Right indifferently	Right	Left	Right
Left	Right	Right	NA	Left or Right indifferently	Right	NA	NA	NA
Right	Right	Right	Right	Right	Right	Right	Right	Right
Right	Right	Right	Right	Right	Right	Right	Right	Right
Left	Right	Right	Right	Right	Right	Left or Right indifferently	Left	Right
Right	Right	Left	Right	Right	Right	Right	Left or Right indifferently	Right
Right	Right	Right	Right	Left or Right indifferently	Right	Right	Right	Right
Right	Right	Right	Right	Left or Right indifferently	Right	Right	Left or Right indifferently	Right
Right	Right	Right	Right	Left or Right indifferently	Left or Right indifferently	Right	No reply	Right
Left	Right	Right	Right	Right	Right	Right	No reply	Right
Right	Left	Right	Left	Left	Left	Right	Left or Right indifferently	Right
No reply	Left or Right indifferently	Left or Right indifferently	Right	Left or Right indifferently	Right	Left	Left or Right indifferently	Right
Right	Right	Left	Left	Left	Right	Right	Right	Left
Right	Left	Right	NA	Left	Left or Right indifferently	NA	NA	NA
Right	Right	Left or Right indifferently	Right	Left or Right indifferently	Right	Right	Left or Right indifferently	Right
Right	Right	Right	Right	Right	Left or Right indifferently	Right	Left or Right indifferently	Right
Left or Right indifferently	Right	Left or Right indifferently	Right	Right	No reply	Right	Left or Right indifferently	Right
Right	Right	Right	Right	Right	Right	Left or Right indifferently	Left	Right
Right	Right	Right	Right	Left or Right indifferently	Left or Right indifferently	Left	Left or Right indifferently	Right
Left	Right	Right	Right	Right	Left or Right indifferently	Right	Left	Right
Right	Left	Right	No reply	Left or Right indifferently	Right	Right	Right	Right
Left or Right indifferently	Right	No reply	No reply	Left or Right indifferently	Right	Right	No reply	Right
Right	Right	Right	Right	Right	Right	Right	Left or Right indifferently	Right
Right	Right	Right	Right	Right	Right	Right	Left or Right indifferently	Right
Left	Right	Right	Right	Right	Right	Right	Left	Right
Right	Right	Right	Left	Left or Right indifferently	Right	Left or Right indifferently	Right	Left
Right	Left or Right indifferently	Right	Left or Right indifferently	Left or Right indifferently	Right	Right	Left or Right indifferently	Right
Right	Left or Right indifferently	Right	Right	Right	Right	Right	Left or Right indifferently	Right
Right	Left	Left or Right indifferently	Left	Left or Right indifferently	Left or Right indifferently	Right	Left	Left
Right	Right	Right	Right	Left or Right indifferently	Right	Right	Left or Right indifferently	Right
Right	Right	Right	Right	Right	Right	Right	Left	Right
Right	Right	Right	Right	Left or Right indifferently	Right	Right	Right	Right
Right	Left or Right indifferently	Right	Right	Left or Right indifferently	Right	Right	Left or Right indifferently	Right
Right	Right	Right	Left or Right indifferently	Left or Right indifferently	Right	Right	Left	NA
Right	Left or Right indifferently	Right	Right	Left or Right indifferently	Right	Right	Left or Right indifferently	Right
Right	Right	Right	Right	Left or Right indifferently	Left or Right indifferently	Right	Left or Right indifferently	Left or Right indifferently
Left or Right indifferently	Left or Right indifferently	Right	Right	Right	Right	Right	Left or Right indifferently	Right
Right	Right	Right	Left or Right indifferently	Left or Right indifferently	Right	Right	Left or Right indifferently	Right
Right	Right	Right	NA	Right	Right	Right	NA	NA
Left or Right indifferently	Right	Right	Right	Left or Right indifferently	Left or Right indifferently	Right	Left or Right indifferently	Right
Right	No reply	Right	Right	Left or Right indifferently	Left or Right indifferently	No reply	Left	Right
Right	Left or Right indifferently	Right	Right	Left or Right indifferently	Right	Right	Left	Right
Right	Left or Right indifferently	Right	Right	Right	Right	Right	Left or Right indifferently	Right
Right	Right	Right	Right	Left or Right indifferently	Right	Left or Right indifferently	Right	Right
Left	Left	Left	NA	Left or Right indifferently	Left	Left	NA	NA
Right	Left or Right indifferently	Right	Right	Left or Right indifferently	Left or Right indifferently	Left or Right indifferently	Left or Right indifferently	Left or Right indifferently
Left or Right indifferently	Left or Right indifferently	Left or Right indifferently	Right	Left or Right indifferently	No reply	Left	Left or Right indifferently	Right
Left or Right indifferently	Right	Right	Right	Left or Right indifferently	Right	Left or Right indifferently	Left	Left
NA	NA	NA	NA	NA	NA	NA	NA	NA
Right	Right	Right	Right	Right	Right	Right	Left or Right indifferently	Right
Right	Right	Right	Right	Left or Right indifferently	Right	Right	Left or Right indifferently	Right
Right	Right	Right	Right	Left or Right indifferently	Right	Right	Left	Left
Right	Right	Right	Right	Left or Right indifferently	Right	Left or Right indifferently	Left	Right
Right	Right	Left	Right	Right	Right	Right	Left	Right
Right	Left	Right	Left	Left or Right indifferently	Left	No reply	No reply	Right
Right	Right	Right	Right	Right	Right	No reply	Right	Right
Right	Right	Right	NA	Left or Right indifferently	Right	NA	NA	NA
Right	Right	Right	Right	Right	Left or Right indifferently	Right	Left or Right indifferently	Right
Right	Right	Left or Right indifferently	Right	Left or Right indifferently	Right	Right	Left or Right indifferently	Right
Left	Right	Left	Right	Left or Right indifferently	Right	Right	Left	Right
Right	Right	Right	Right	Right	Right	Left or Right indifferently	Left or Right indifferently	Left
Right	Left	Left	Left	Left or Right indifferently	Left or Right indifferently	Left	Left	Left
Right	Right	Right	Right	Left	Left	Right	Right	Right
Right	Right	Left or Right indifferently	Left	Left or Right indifferently	Left or Right indifferently	Right	Left	Right
Right	Right	Right	Right	Left or Right indifferently	Right	Left	Left or Right indifferently	Right
Right	Left or Right indifferently	Left or Right indifferently	Right	Left or Right indifferently	Right	Right	Left or Right indifferently	Right
Left or Right indifferently	Right	Right	Right	Left or Right indifferently	Right	Left or Right indifferently	Left or Right indifferently	Right
Right	Right	Right	NA	Right	Right	Right	Left or Right indifferently	NA
Right	Right	Right	Right	Right	Right	Left	Left or Right indifferently	Right
Right	Left or Right indifferently	Left or Right indifferently	NA	Left or Right indifferently	Left or Right indifferently	Left or Right indifferently	Left or Right indifferently	NA
Left	Left	Left	Left	Right	Left	Left	Right	Left
Left or Right indifferently	Right	Right	Right	Left or Right indifferently	Right	Right	Left or Right indifferently	Right
Right	Right	Right	Right	Left	Right	Right	Left	Right
Right	Right	Right	Right	Right	Right	Right	Right	Right
Right	Left or Right indifferently	Right	Right	Left or Right indifferently	Right	Right	Left	Right
Right	Right	Right	Left	Left or Right indifferently	Right	Right	Left	Left or Right indifferently
Right	Right	Right	Right	Left	Right	Right	Left or Right indifferently	Right
Right	Right	Right	Right	Left	Left or Right indifferently	Right	Left	Right
Right	Left or Right indifferently	Right	Left or Right indifferently	Left or Right indifferently	Left or Right indifferently	Left or Right indifferently	Left or Right indifferently	Left or Right indifferently
Right	Left or Right indifferently	Right	Left or Right indifferently	Left or Right indifferently	Right	Right	Left	Right
Right	Right	Right	Left	Left or Right indifferently	Left	Left	No reply	Left
NA	NA	NA	NA	NA	NA	NA	NA	NA
Right	Left or Right indifferently	Right	Right	Left or Right indifferently	Right	Right	Left or Right indifferently	Right
Left or Right indifferently	Right	Right	Right	Right	Right	Right	No reply	Right
Right	Right	Right	Right	Left or Right indifferently	Left	Left	Left or Right indifferently	Left
Right	Right	Right	Right	Right	No reply	No reply	Right	Right
Left	Right	Left or Right indifferently	Right	Right	Right	Right	Left	Right
Right	Right	Right	Right	Left or Right indifferently	Right	Right	Left or Right indifferently	Right
Right	Right	Left or Right indifferently	Left	Right	Left	Left	Left	Left
Right	Right	Right	Right	Right	Right	Right	Left	Right
Right	Right	Right	Right	Right	Right	Right	Right	Right
Right	Right	Right	NA	Right	Right	Right	Left	NA
Right	Right	Left or Right indifferently	Left or Right indifferently	Left or Right indifferently	Right	Left or Right indifferently	Right	Right
Left	Right	Right	NA	Left	Right	Left	NA	NA
Right	Right	Right	Right	Left or Right indifferently	Right	Right	Left	Right
Left or Right indifferently	Right	Right	Left or Right indifferently	Right	Right	Right	Left or Right indifferently	Right
Left or Right indifferently	Right	Left or Right indifferently	Right	Left or Right indifferently	Left or Right indifferently	Right	Left or Right indifferently	Right
Right	Right	Right	Right	Right	Right	Right	Left or Right indifferently	Right
Right	Right	Right	Right	Right	Right	Right	No reply	Right
No reply	Right	Right	Right	Left or Right indifferently	Right	Right	Left or Right indifferently	Right
NA	NA	NA	NA	NA	NA	NA	NA	NA
Right	Right	Right	Right	Left	Left	Right	Left or Right indifferently	Right
Right	Right	Right	Right	Left or Right indifferently	Left or Right indifferently	Left or Right indifferently	Left or Right indifferently	Right
Right	Right	Right	Right	Right	Left	Right	Right	Right
Right	Right	Right	Right	Right	Right	Left	Left or Right indifferently	Right
Right	Right	Right	Right	Right	Left or Right indifferently	Right	Right	Right
Left	Left	Left	NA	Left	Left	NA	NA	NA
Left	Left	Left or Right indifferently	Right	Right	Right	Left or Right indifferently	Left or Right indifferently	Right
Left	Right	Right	Right	Right	Right	Right	Left	Right
Right	Right	Right	NA	Right	Right	Right	NA	NA
Right	Left or Right indifferently	Right	Right	Right	Right	Right	No reply	Right
Right	Right	Left or Right indifferently	NA	Left or Right indifferently	Right	Left or Right indifferently	NA	NA
Right	Left or Right indifferently	Left	Left	Left	Left	Left or Right indifferently	Right	Right
Right	Left or Right indifferently	Right	Right	Left or Right indifferently	Right	Right	Left or Right indifferently	Right
Left	Right	Left	Left	Right	Right	Right	No reply	Right
Right	Right	Left	Left	Left	Right	Right	Left	Left
Right	Right	Left or Right indifferently	Right	Left or Right indifferently	Right	Left or Right indifferently	Right	Right
Right	Left or Right indifferently	Right	Right	Right	Right	Right	No reply	Right
Right	Right	Right	Right	Left or Right indifferently	Right	Right	No reply	Right
Right	Right	Right	Right	Right	Right	Right	Left	Right
Right	Left	Right	Right	Right	Left or Right indifferently	Right	Left or Right indifferently	Right
Right	Left	Right	No reply	Left or Right indifferently	Left	Left	Left or Right indifferently	Left
Right	Right	Right	Right	Left or Right indifferently	Right	Right	No reply	Right
Right	Left or Right indifferently	Right	Left or Right indifferently	Left or Right indifferently	Right	Right	Left	Right
Right	Right	Right	NA	Right	Right	Right	NA	NA
Right	Right	Right	Right	Left or Right indifferently	No reply	Right	Left or Right indifferently	Right
Left	Left	Left	Left	Left	Left	Left	Left or Right indifferently	Left
Right	Right	Left or Right indifferently	Right	Left or Right indifferently	Right	Right	Left or Right indifferently	Right
Right	Right	Right	Right	Right	Right	Right	Left or Right indifferently	Right
Right	Right	Right	Right	Left or Right indifferently	Left or Right indifferently	Right	Left	Right
Left	Left	Left	Left	Left or Right indifferently	Left	Left	No reply	Left
Right	Right	Right	Right	Right	Right	Right	Left or Right indifferently	Right
Right	Left or Right indifferently	Left or Right indifferently	Right	Left or Right indifferently	Left or Right indifferently	Right	Left	Right
Left	Left	Left	Left	Left or Right indifferently	Left	No reply	Right	Left
Right	Right	Right	Right	Left or Right indifferently	Right	Right	Left or Right indifferently	Right
Right	Left or Right indifferently	Right	Right	Left or Right indifferently	Right	Right	Left or Right indifferently	Right
Right	Right	Right	Right	Left or Right indifferently	Right	Right	Left	Right
Right	Left or Right indifferently	Right	Right	Right	Right	Right	Left	Right
Right	Left or Right indifferently	Right	Right	Left or Right indifferently	Left or Right indifferently	Left or Right indifferently	Left or Right indifferently	Right
Left	Left or Right indifferently	Right	Right	Right	Right	Left or Right indifferently	Right	Right
Right	Right	Right	Right	Left or Right indifferently	No reply	Left or Right indifferently	No reply	Right
Right	Left or Right indifferently	Left or Right indifferently	Left or Right indifferently	Left or Right indifferently	Right	No reply	No reply	Right
Right	Left or Right indifferently	Right	Right	Right	Left or Right indifferently	Left	Left	Right
Right	Right	Right	Right	Left or Right indifferently	Right	No reply	Left	Right
Right	Right	Left or Right indifferently	Right	Right	Right	Right	Left or Right indifferently	Right
Right	Right	Right	Right	Right	Right	Right	Right	Right
Left	Left	Left	Left	Right	Right	Right	Left or Right indifferently	Right
Left	Left	Left	Left	Left	Left	Left	Left	Left
Right	Left or Right indifferently	Left or Right indifferently	Left or Right indifferently	Left or Right indifferently	Right	Left or Right indifferently	Left or Right indifferently	Right
Left	Right	Right	Right	Left or Right indifferently	Right	Left or Right indifferently	Left or Right indifferently	Left or Right indifferently
Right	Right	Right	Right	Left	Right	Right	Right	Right
Right	Right	Right	Left	Left	Right	Right	Right	Right
Right	Left	Left	Left	Left	Left	Left or Right indifferently	Left or Right indifferently	Left
Right	Right	Right	Right	Left	Right	Right	Left or Right indifferently	Right
Right	Right	Right	Right	Right	Right	Right	Left or Right indifferently	Right
Right	Right	Right	Right	Right	Right	Right	Left or Right indifferently	Right
Right	Right	Right	Left	Left or Right indifferently	Right	Right	Right	Right
Right	Right	Left or Right indifferently	Left	Left	Right	Right	Left	Left
Right	Right	Right	Right	Right	Left or Right indifferently	Right	Left or Right indifferently	Right
Right	Left or Right indifferently	Left or Right indifferently	Right	Right	Right	Right	Left or Right indifferently	Right
Left	Left	Left	Left	Left	Left	Left	Left	Left
Right	Right	Right	Right	Right	Right	Right	Right	Right
Right	Right	Right	Right	Left or Right indifferently	Right	Left or Right indifferently	Left or Right indifferently	Right
Right	Left or Right indifferently	Right	No reply	Left or Right indifferently	Right	No reply	No reply	Right
Left	Right	Right	Left or Right indifferently	Left or Right indifferently	Right	Right	Left or Right indifferently	Right
Right	Right	Right	Right	Left or Right indifferently	Right	Right	Left	Right
Right	Right	Right	Right	Right	Right	Right	Left	Right
Right	Left or Right indifferently	Right	NA	Left or Right indifferently	Right	Right	NA	NA
Right	Right	Right	Right	Right	Right	Right	Left or Right indifferently	Right
Right	Left	Left	Left	Left	Left	Left	Left or Right indifferently	Left
Right	Left or Right indifferently	Right	Right	Left or Right indifferently	Right	Right	Right	Right
Right	Right	Right	Right	Right	Right	Right	Left	Right
Left	Right	Right	Left	Left or Right indifferently	Left or Right indifferently	Right	Left or Right indifferently	Right
Right	Right	Right	Right	Left or Right indifferently	Right	Right	Left	Right
Right	Right	Right	Right	Right	Right	Right	Left	Right
Right	Right	Right	Right	Left	Right	Right	Left	Right
Left or Right indifferently	Right	Right	Right	Right	Right	Left	Left	Right
Right	Left	Right	Right	Right	Left or Right indifferently	Right	Left	Right
Right	Right	Right	Right	Right	Right	Right	Left	Right
Right	Right	Right	Right	Right	Right	Right	Left	Right
Right	Right	Right	Right	Right	Right	Right	Left or Right indifferently	Right
Right	Right	Right	Right	Right	Right	Right	Left or Right indifferently	Right
Left or Right indifferently	Left or Right indifferently	Right	Right	Left or Right indifferently	Right	Right	Left or Right indifferently	Right
Left	Right	Right	Right	Left or Right indifferently	Right	Right	Left or Right indifferently	Right
Right	Right	Left or Right indifferently	Right	Left or Right indifferently	Right	Right	Left or Right indifferently	Right
Right	Right	Right	Right	Right	Right	Right	Left	Left
Right	Left or Right indifferently	Left	Left or Right indifferently	Left or Right indifferently	No reply	Left	Right	Left
Right	Right	Right	Right	Right	Right	No reply	Right	Right
Right	Right	Right	Right	Right	Right	Right	Left or Right indifferently	Right
Right	Right	Right	Right	Left or Right indifferently	Left	Left or Right indifferently	Left	Left or Right indifferently
Right	Right	Right	Right	Right	Right	Right	Left or Right indifferently	Right
Right	Right	Right	Right	Right	Right	Right	Left	Right
Right	Left or Right indifferently	Right	Left or Right indifferently	Left or Right indifferently	Right	Right	Left or Right indifferently	Right
Left	Left	Left	Left	Right	No reply	Right	Left	Left
Right	Left	Left	Left	Right	Left	Left	Left	Left
Left	Left or Right indifferently	Right	Right	Left or Right indifferently	Right	Right	Left	Right
Right	Left or Right indifferently	Right	Left	Left	Left	Left	Left or Right indifferently	Left
Left	Right	Right	Right	Left	Right	Left or Right indifferently	Left	Right
Right	Left	Right	Right	Right	Right	Right	Left	Right
Right	Right	Left or Right indifferently	Left or Right indifferently	Right	Right	Left or Right indifferently	Left	Left or Right indifferently
Right	Right	Right	Right	Left or Right indifferently	Right	Right	Right	Left or Right indifferently
Right	Right	Right	Right	Right	Right	Left or Right indifferently	Left or Right indifferently	Right
Right	Left	Right	Left	Right	Right	Right	Left	Right
Right	Right	Right	Right	Right	Right	Left	Left or Right indifferently	Right
Right	Right	Right	Right	Right	Right	Right	Right	Right
Right	Right	Right	Right	Right	Right	Right	Left or Right indifferently	Right
Left	Left or Right indifferently	Right	NA	Left or Right indifferently	Right	Right	Right	NA
Right	Right	Left or Right indifferently	Left or Right indifferently	Left or Right indifferently	Left	Left	Left	Left or Right indifferently
Right	Left or Right indifferently	Left	Left or Right indifferently	Right	Right	Right	Right	Right
Right	Left	Left	Left	Left or Right indifferently	Left or Right indifferently	Left or Right indifferently	Left	Left
Right	Right	Right	Right	Left	Right	Right	Right	Right
Right	Right	Right	Right	Right	Right	Right	Left	Right
Right	Right	Right	Right	Left or Right indifferently	Right	Right	Left or Right indifferently	Right
Right	Right	Right	Right	Right	Left	Right	Left or Right indifferently	Right
Left	Left	Left	Left	Left or Right indifferently	Left	Left	No reply	Left
Right	Right	Right	Right	Right	Left or Right indifferently	Right	Left or Right indifferently	Right
Right	Right	Right	Right	Left or Right indifferently	Right	Right	No reply	Right
Right	Left	Right	Right	Left	Right	Left	Left	Right
Right	Left	Left or Right indifferently	Right	Left	Left or Right indifferently	Left	Right	Right
Right	Right	Right	Right	Right	Right	Left or Right indifferently	Left or Right indifferently	Right
Right	Right	Right	Left or Right indifferently	Right	Right	Right	Left or Right indifferently	Right
Right	Left	Left	Left	Left	Left	Left	Left	Left
Right	Left or Right indifferently	Right	Right	Left or Right indifferently	Right	Left or Right indifferently	Left or Right indifferently	Right
Right	Right	Left or Right indifferently	Right	Left or Right indifferently	Right	Right	Left	Right
Right	Right	Right	NA	Left or Right indifferently	Right	Right	NA	NA
Right	Right	Right	Right	Right	Right	Left	Right	Right
Left	Left	Left	NA	Left or Right indifferently	Left	Left	NA	NA
Left	Left	Left	Left	Left	Left	Right	Right	Left
Right	Right	Right	Right	Right	Left or Right indifferently	Right	Right	Right
Right	Right	Right	Right	Right	Right	Right	Left or Right indifferently	Right
Right	Right	Right	Right	Right	Right	Right	No reply	Right
Right	Left	Left	Left	Left	Right	Left	No reply	Right
Right	Right	Left or Right indifferently	Right	Right	Right	Right	Left or Right indifferently	Right
Left	Right	Right	Left	Right	Right	Right	Right	Right
Left	Right	Right	Right	Right	Right	Right	Left or Right indifferently	Right
Left	Right	Right	Left or Right indifferently	Right	Right	Right	No reply	Right
Right	Right	Right	Right	Left or Right indifferently	Right	No reply	No reply	Right
Left	Left or Right indifferently	Right	Right	Right	Right	Right	Right	Right
Left	Right	Right	Right	Left or Right indifferently	Right	Left	Left	Right
Right	Right	Left or Right indifferently	Left or Right indifferently	Left or Right indifferently	Left or Right indifferently	Left or Right indifferently	Left or Right indifferently	Right
Right	Right	Right	Right	Right	Right	Right	Left or Right indifferently	Right
Right	Left	Right	Right	Right	Right	Right	Right	Right
Right	Right	Right	Right	Left or Right indifferently	Left or Right indifferently	Right	Left	Right
Left or Right indifferently	Right	Right	Left or Right indifferently	Left	Right	Right	Right	Right
Right	Right	Right	NA	Left or Right indifferently	Right	Right	NA	NA
Right	Right	Right	Right	Right	Right	Right	Right	Right
Left	Left	Left	Left	Left	Left	Left	Left	Left
Right	Left or Right indifferently	Right	Left or Right indifferently	Left or Right indifferently	Right	Right	Left or Right indifferently	Right
Right	Right	Right	Right	Left or Right indifferently	Right	Right	Left or Right indifferently	Right
Left	Right	Right	NA	Left or Right indifferently	Right	NA	NA	NA
Right	Right	Left or Right indifferently	Right	Left or Right indifferently	Right	Left or Right indifferently	Left or Right indifferently	Left or Right indifferently
Right	Left	Left	Left	Left or Right indifferently	Left	Left	Left or Right indifferently	Right
Right	Right	Left	Left or Right indifferently	Right	Left	Right	Left	Right
Right	Right	Right	Right	Right	Right	Right	Left	Right
Right	Right	Left	Left	No reply	Right	Right	Left or Right indifferently	Right
NA	NA	NA	NA	NA	NA	NA	NA	NA
Right	Left or Right indifferently	Right	Right	Left or Right indifferently	Right	Right	Left or Right indifferently	Right
Right	Right	Left or Right indifferently	Right	Left or Right indifferently	Right	Right	Right	Right
Right	Right	Right	Right	Right	Right	Right	Left or Right indifferently	Right
Right	Right	Right	Left	Right	Right	Right	Left	Right
Right	Right	Right	Right	Left or Right indifferently	Left or Right indifferently	Right	Left or Right indifferently	Right
Right	Left or Right indifferently	Left or Right indifferently	Right	Left or Right indifferently	Left or Right indifferently	Right	Left or Right indifferently	Left or Right indifferently
Right	Right	Left or Right indifferently	Right	Right	Left or Right indifferently	No reply	Left or Right indifferently	Right
Right	Right	Right	Right	Right	Right	Right	Left or Right indifferently	Right
Right	Right	Right	Right	Left or Right indifferently	Right	Right	No reply	Left or Right indifferently
Right	Right	Right	Right	Right	Right	Right	Left or Right indifferently	Right
Right	Right	Right	Right	Left or Right indifferently	Right	Right	Left or Right indifferently	Right
Right	Left or Right indifferently	Right	Right	Left or Right indifferently	Right	Left	Right	Right
Right	Right	Right	Right	Left or Right indifferently	Right	Right	Left	Right
Left	Left	Left	Left	Right	Left	Right	No reply	Left
Left or Right indifferently	Right	Right	Right	Right	Right	Right	Left	Right
Right	Right	Right	Right	Left or Right indifferently	Right	Right	Left	Right
Right	Left	Left	Left	Left or Right indifferently	Right	Left or Right indifferently	Left or Right indifferently	Right
Right	Left	Left	Left or Right indifferently	Left or Right indifferently	Left	Right	Left or Right indifferently	Left
Right	Right	Right	Right	Left or Right indifferently	Right	Right	Left or Right indifferently	Right
Left	Right	Right	Left	Left	Right	Left or Right indifferently	Left	Right
Right	Left	Right	Right	Left or Right indifferently	Right	Right	Left	Right
Right	Right	Right	Left or Right indifferently	Right	Right	Right	Left or Right indifferently	Right
Right	Left	Right	Left	Right	Left	Left	Left or Right indifferently	Right
Right	Right	Right	Right	Left or Right indifferently	Right	Left or Right indifferently	Left or Right indifferently	Right
NA	NA	NA	NA	NA	NA	NA	NA	NA
Right	Right	Right	Right	Left	Right	Right	Left	Right
Left	Left	Left	Right	Left or Right indifferently	Left	Right	Left or Right indifferently	Left
Right	Right	Right	Right	Left or Right indifferently	Left or Right indifferently	Right	Left or Right indifferently	Right
Right	Right	Left or Right indifferently	Left	Right	Left or Right indifferently	Left or Right indifferently	Left	Left or Right indifferently
Right	Right	Right	Right	Right	Right	Right	Left or Right indifferently	Right
Right	Right	Right	Right	Left or Right indifferently	Right	Right	Left or Right indifferently	Right
Right	Right	Right	Right	Left or Right indifferently	Right	Right	Right	Right
Left	Right	Left	Left	Left or Right indifferently	Left	Right	Left	Left
Left	Right	Left	Left or Right indifferently	Right	Left or Right indifferently	Left	Right	Right
Right	Right	Right	Right	Right	Right	Right	Left or Right indifferently	Right
Right	Left or Right indifferently	Right	Right	Right	Right	Right	Left or Right indifferently	Right
Right	Right	Right	Right	Right	Right	Right	Right	Right
Right	Left or Right indifferently	Right	Left or Right indifferently	Left or Right indifferently	No reply	Right	Left or Right indifferently	Right
Right	Right	Right	Right	Left	Right	Right	Left or Right indifferently	Right
Right	Left or Right indifferently	Right	Right	Left or Right indifferently	Left or Right indifferently	Right	Left	Left or Right indifferently
Right	Left	Left	Left	Left	Left	Left	Left	Right
Right	Left or Right indifferently	Left or Right indifferently	Right	Right	Right	Left or Right indifferently	Left or Right indifferently	Right
No reply	Right	Right	Right	Left or Right indifferently	Right	Right	Left or Right indifferently	Right
Right	Right	Right	Right	Right	Right	Right	No reply	Right
Right	Right	Right	Right	Left or Right indifferently	Right	Right	Right	Right
Right	Right	Right	NA	Right	Right	NA	NA	NA
Right	Right	Right	Right	Right	Right	Right	Right	Right
Right	Right	Left	Right	Left	Right	Right	No reply	Right
Right	Right	Right	Left or Right indifferently	Right	Right	Right	Left or Right indifferently	Right
Right	Left	Right	Right	Left	Left or Right indifferently	Right	Right	Right
Right	Right	Right	Right	Right	Right	Left or Right indifferently	Left or Right indifferently	Right
Right	Left	Left or Right indifferently	Left or Right indifferently	Left or Right indifferently	Left or Right indifferently	Left	Left or Right indifferently	Right
Left or Right indifferently	Right	Right	Left or Right indifferently	Left or Right indifferently	Left or Right indifferently	Right	Right	Right
Right	Right	Right	Right	Right	Right	Right	Left	Right
Right	Right	Right	Left	Right	Right	Right	Left or Right indifferently	Right
Right	Left or Right indifferently	Right	Right	Left or Right indifferently	Right	Left or Right indifferently	Left or Right indifferently	Right
Right	Right	Right	Right	Left or Right indifferently	Right	Right	Left or Right indifferently	Right
Left	Left	Right	Right	Left	Left or Right indifferently	Right	Right	Right
Right	Right	Right	Right	No reply	Right	No reply	Left or Right indifferently	Right
Right	Right	Right	Right	Right	Right	Right	Left or Right indifferently	Right
Left or Right indifferently	Left or Right indifferently	Right	Right	Left or Right indifferently	Right	Right	Left or Right indifferently	Right
Right	Right	Right	Right	Left or Right indifferently	Right	Right	Left or Right indifferently	Right
Right	Left	Left or Right indifferently	Left or Right indifferently	Left or Right indifferently	Right	Right	Left or Right indifferently	Right
Right	Left or Right indifferently	Right	Left or Right indifferently	Right	Right	Right	Left or Right indifferently	Right
Right	Right	Right	Right	Right	Right	Right	Left or Right indifferently	Right
Right	Right	Right	Right	Left or Right indifferently	Right	Right	Left or Right indifferently	Right
Right	Right	Right	Right	Left	Right	Right	Left or Right indifferently	Right
Right	Left	Left	Left	Right	Left	Left	Left	Left
Right	Right	Right	NA	Right	Right	Right	Right	NA
Right	Left or Right indifferently	Left or Right indifferently	Right	Right	Right	Left or Right indifferently	Left or Right indifferently	Right
Right	Right	Left or Right indifferently	Left or Right indifferently	Left	Right	Right	Left or Right indifferently	Left
Right	Left or Right indifferently	Right	Left	No reply	Left or Right indifferently	Right	No reply	Left
Left or Right indifferently	Right	Right	Right	Left or Right indifferently	Right	Left or Right indifferently	Right	Right
Right	Right	Left or Right indifferently	Right	Left or Right indifferently	Right	Right	Right	Right
Right	Left	Right	Right	No reply	Right	Right	No reply	Right
Right	Right	Right	Right	Right	Right	Right	Left	Right
Right	Right	Right	Right	Right	Right	Right	Right	Right
Right	Left	Left	Left	Left or Right indifferently	Left	Left	Right	Left
Right	Right	Right	Right	Right	Right	Right	Left	Right
Left or Right indifferently	Left or Right indifferently	Right	Right	Left or Right indifferently	Right	Left or Right indifferently	Left or Right indifferently	Right
Right	Left or Right indifferently	Right	Right	Right	Left or Right indifferently	Right	Left or Right indifferently	Right
Left	Right	Right	Right	Left or Right indifferently	Right	Right	Right	Right
Right	Right	Right	Right	Left or Right indifferently	Right	Right	Left	Left or Right indifferently
Right	Right	Right	Right	Right	Right	Right	Left or Right indifferently	Right
Right	Right	Right	Right	Left or Right indifferently	Right	Right	No reply	Right
Right	Right	Right	Right	Left or Right indifferently	Right	Right	Right	Right
Right	Right	Right	Right	Right	Right	Right	Right	Right
Right	Right	Right	Right	Left or Right indifferently	Right	Right	Left	Right
Right	Right	Right	Right	Right	Right	Right	Right	Right
Right	Right	Right	Right	Right	Right	Right	No reply	Right
Right	Right	Right	Right	Left or Right indifferently	Right	Left or Right indifferently	No reply	Right
Left or Right indifferently	Left or Right indifferently	Right	Right	Right	Right	Right	Left or Right indifferently	Right
Left or Right indifferently	Right	Right	Left or Right indifferently	Left or Right indifferently	Right	Right	Right	Right
Right	Right	Right	NA	NA	Right	NA	NA	NA
Right	Right	Right	Right	Left or Right indifferently	Right	Right	Left	Right
Left or Right indifferently	Left or Right indifferently	Right	Left or Right indifferently	Left or Right indifferently	Left	Left or Right indifferently	Left	Right
Left	Left	Right	Right	Left or Right indifferently	Left	Left	No reply	Left
Left	Left	Left	Left	Left or Right indifferently	No reply	Right	Right	Left
Left	Right	Right	Right	Left or Right indifferently	Right	Left or Right indifferently	Left	Right
Left	Left	Right	Right	Left	Right	No reply	Left	Right
Left or Right indifferently	Left	Right	Left	Left or Right indifferently	Left	Right	Left or Right indifferently	Right
Right	Left or Right indifferently	Right	Right	Right	Right	Right	Left or Right indifferently	Right
Right	Right	Right	Right	Left or Right indifferently	Right	Right	Left or Right indifferently	Right
Right	Right	Right	Right	Right	Right	Right	Left	Right
Right	Right	Right	Right	Right	Right	Right	Left or Right indifferently	Right
Right	Right	Right	NA	Right	Right	Right	Left or Right indifferently	NA
Left	Right	Right	Right	Right	Right	No reply	Left	Right
Right	Right	Left or Right indifferently	Right	Left or Right indifferently	Right	No reply	Left or Right indifferently	Right
Left	Left	Right	Right	Right	Right	Right	Left or Right indifferently	Left
Right	Right	Right	Right	Right	Right	Left or Right indifferently	Left	Right
Right	Left or Right indifferently	Left or Right indifferently	Right	Left or Right indifferently	Right	Right	Left or Right indifferently	Right
Right	Left or Right indifferently	Right	Right	Left or Right indifferently	Right	Right	Left or Right indifferently	Right
Right	Left	Right	No reply	Left or Right indifferently	Right	No reply	Left	Right
Right	Left or Right indifferently	Left	Right	Right	Right	Right	Left or Right indifferently	Left
Left or Right indifferently	Left	Right	Right	Left	Right	Right	Left or Right indifferently	Right
Right	Right	Right	Right	Left or Right indifferently	Right	Right	Left or Right indifferently	Right
Left	Left	Left	Left	Left	Left	Left	Left	Left
Right	Right	Right	Right	No reply	Right	Right	Left or Right indifferently	Right
Right	Left or Right indifferently	Right	NA	Left or Right indifferently	Right	NA	NA	NA
Right	Right	Right	Right	Left or Right indifferently	Right	Right	Left or Right indifferently	Right
Right	Right	Right	Right	Right	Right	Right	Left or Right indifferently	Right
Right	Left	Right	Right	Right	Right	No reply	Left	Right
Right	Left or Right indifferently	Right	Left or Right indifferently	Left or Right indifferently	Left	No reply	Left or Right indifferently	Right
Right	Right	Right	Right	Right	Right	Right	Left or Right indifferently	Right
Right	Left	Left	Left	Left	Left	Left	Left or Right indifferently	Left
Right	Right	Right	Right	Right	Right	Right	Right	Right
Right	Right	Right	NA	Left or Right indifferently	Right	No reply	No reply	NA
Right	Right	Right	Left or Right indifferently	Left or Right indifferently	Right	Right	Left or Right indifferently	Right
Right	Left	Left	Left	Right	Right	Left	Right	Left
Right	Left or Right indifferently	Right	Right	Right	Right	Right	Left or Right indifferently	Right
Right	Right	Right	Right	Right	Right	Right	Right	Right
Right	Right	Left	Left	Left or Right indifferently	Left	Left	No reply	Left
Right	Left	Right	Right	Left	Left	Left	Right	Right
Left	Left or Right indifferently	Left	Left	Left	Left	Right	Left	Left
Right	Right	Right	Right	Left or Right indifferently	Right	Right	Left or Right indifferently	Right
Right	Right	Right	Right	Right	Right	Right	Left	Right
Right	Right	Right	Right	Right	Right	Right	Left	Right
Right	Right	Right	Right	Left or Right indifferently	Right	Left	Left	Right
Right	Right	Right	Right	Right	Right	Right	Left	Right
Right	Right	Right	Right	Left or Right indifferently	Right	Right	Left or Right indifferently	Right
No reply	Right	Right	Right	Left or Right indifferently	Right	Right	Left or Right indifferently	Right
Left or Right indifferently	Left	Left	Left	Left	Left	Left	Left	Left
Right	Left	Right	Right	Right	Left	Right	Left	Right
Right	Right	Right	Right	Right	Right	Right	Right	Right
Left or Right indifferently	Left	Right	Left or Right indifferently	Left or Right indifferently	Left or Right indifferently	No reply	Left or Right indifferently	Right
Right	Left or Right indifferently	Left or Right indifferently	Left or Right indifferently	Right	Left or Right indifferently	Right	Left or Right indifferently	Left or Right indifferently
Right	Right	Right	Left	Left or Right indifferently	Right	No reply	Left	Right
Right	Right	Right	Right	Right	Right	Right	Left	Right
Right	Left or Right indifferently	Left or Right indifferently	Right	Left or Right indifferently	Left or Right indifferently	Right	No reply	Right
Left	Right	Right	Right	Left	Right	Right	Left or Right indifferently	Right
Right	Right	Right	Right	Left or Right indifferently	Right	Left	Left or Right indifferently	Right
Right	Right	Right	Right	Left or Right indifferently	Right	Right	Left or Right indifferently	Right
Right	Right	Right	Right	Right	Right	Right	No reply	Right
Left or Right indifferently	Right	Left or Right indifferently	Right	Left or Right indifferently	Right	Right	Left	Right
Right	Left or Right indifferently	Left or Right indifferently	Right	Right	Right	Right	Left or Right indifferently	Right
Right	Right	Right	Right	Right	Right	Right	Right	Right
Right	Right	Right	Right	Left or Right indifferently	Right	Right	Left	Right
Right	Right	Right	Right	Right	Right	Right	Left	Right
Left or Right indifferently	Right	Right	Right	Right	Right	Right	Left	Right
Right	Right	Right	Left or Right indifferently	Left or Right indifferently	Right	Left	Right	Right
Left or Right indifferently	Right	Right	Right	Right	Right	Right	Right	Right
Right	Right	Right	Right	Right	Left	Right	Left	Right
Right	Right	Right	Right	Right	Right	Right	No reply	Right
Right	Right	Right	Left	Left	Right	Right	Left or Right indifferently	Right
Right	Right	Right	Right	Right	Right	Right	No reply	Right
Right	Left	Right	Right	Right	Right	Right	Right	Right
Right	Right	Right	Right	Right	Left	Right	Left	Left or Right indifferently
Right	Right	Right	Right	No reply	Right	No reply	Left or Right indifferently	Right
Right	Right	Right	NA	Right	Right	NA	NA	NA
Right	Right	Right	Right	Left or Right indifferently	Right	Right	Left or Right indifferently	Right
Right	Left or Right indifferently	Right	Right	Right	Right	Right	Right	Right
Right	Left or Right indifferently	Right	Right	Right	Right	Left	Left	Right
Left	Left or Right indifferently	Right	Left	Left or Right indifferently	Left or Right indifferently	Right	Left or Right indifferently	Right
Left	Right	Left	Left	Left or Right indifferently	Left or Right indifferently	Left	Left	Left
Right	Right	Right	Right	Right	Right	Right	Left	Right
Right	Right	Left or Right indifferently	Left	Left or Right indifferently	Left or Right indifferently	Right	Left	Left
Right	Right	Right	Right	Right	Right	Right	Right	Right
Left	Left	Left	Left	Left	Left or Right indifferently	Left or Right indifferently	Right	Left
Right	Right	Right	Right	No reply	Right	Right	Left or Right indifferently	Right
Right	Right	Right	Right	Right	Right	Right	Left or Right indifferently	Right
Right	Right	Right	Right	Right	Right	Right	Left or Right indifferently	Right
Left	Left or Right indifferently	Right	Right	Left or Right indifferently	Right	Right	Right	Right
Right	Right	Right	Right	Right	Right	Right	Left or Right indifferently	Right
Right	Right	Right	Right	Left or Right indifferently	Right	Right	Left or Right indifferently	Right
Right	Right	Right	Right	Left or Right indifferently	Right	Right	Left or Right indifferently	Right
Right	Left	Left or Right indifferently	Left or Right indifferently	No reply	Left or Right indifferently	No reply	Left or Right indifferently	Right
NA	NA	NA	NA	NA	NA	NA	NA	NA
Right	Right	Right	Right	Right	Right	Right	No reply	Right
Left or Right indifferently	Right	Right	Right	Left or Right indifferently	Right	Right	Right	Right
Right	Right	Right	Right	Right	Right	Left or Right indifferently	Right	Right
Right	Left or Right indifferently	Left or Right indifferently	NA	Left or Right indifferently	Left or Right indifferently	NA	NA	NA
Right	Right	Right	Right	Left or Right indifferently	Right	Right	Left or Right indifferently	Right
Left or Right indifferently	Right	Right	Left or Right indifferently	Left or Right indifferently	Left or Right indifferently	Right	Left or Right indifferently	Right
Right	No reply	Left or Right indifferently	Right	Left or Right indifferently	Right	Right	Left	Right
Left	Left	Left	Left	Left	Left	Left	Left or Right indifferently	Left
Right	Left	Right	Right	Right	Left	Left or Right indifferently	Left or Right indifferently	Left
Right	Left or Right indifferently	Right	Left or Right indifferently	Left or Right indifferently	Right	Right	Right	Left
Right	Left or Right indifferently	Right	Right	Left or Right indifferently	No reply	Right	Left or Right indifferently	Right
Right	Right	Right	NA	Right	Right	NA	NA	NA
Right	Right	Right	Right	Right	Right	Right	Left	Right
Right	Right	Right	Right	Left or Right indifferently	Right	Right	Right	Right
Right	Right	Left or Right indifferently	NA	Right	Right	NA	NA	NA
Right	Right	Right	Right	Right	Right	Right	Left	Right
Right	Right	Right	Right	Left or Right indifferently	Right	Left	Left	Right
Right	Right	Right	Right	Right	Right	Right	Left or Right indifferently	Right
Right	Right	Right	Right	Left or Right indifferently	Left or Right indifferently	Left or Right indifferently	Left or Right indifferently	Right
Right	Right	Right	Right	Right	Right	Right	Left or Right indifferently	Right
Left	Right	Right	Right	Left	Right	Right	Left	Right
Right	Left or Right indifferently	Left or Right indifferently	Left or Right indifferently	Left or Right indifferently	Left or Right indifferently	Left or Right indifferently	Left or Right indifferently	Left or Right indifferently
Right	Left	Left	Left	Left or Right indifferently	Left	Left	Right	Left
Right	Right	Right	NA	Right	Right	Left or Right indifferently	NA	NA
Left or Right indifferently	Right	Right	Right	Left or Right indifferently	Left or Right indifferently	Right	Left or Right indifferently	Right
Right	Right	Right	NA	Right	Right	Right	Left	NA
Right	Right	Right	Right	Left or Right indifferently	Right	Right	Right	Right
Right	Left	Right	Right	Right	Right	Right	Right	Right
Right	Left or Right indifferently	Right	Right	Right	Right	Right	Left or Right indifferently	Right
Right	Right	Right	Right	Left or Right indifferently	Right	Right	Left or Right indifferently	Right
Right	Left	Left	Left	Left or Right indifferently	Left	Left	Left	Left
Right	Left or Right indifferently	Right	NA	Right	Right	Left or Right indifferently	NA	NA
Right	Right	Right	Right	Right	Right	Right	Right	Right
Right	Right	Left or Right indifferently	Right	Left	Right	Right	Left	Right
Right	Left or Right indifferently	Right	Right	Left or Right indifferently	Left or Right indifferently	Left or Right indifferently	Left or Right indifferently	Left or Right indifferently
Left	Right	Right	Right	Right	Left or Right indifferently	Left or Right indifferently	Left	Right
Right	Left or Right indifferently	Left	Right	Right	Left or Right indifferently	Right	Left	Right
Right	Right	Right	Right	Right	Right	Right	No reply	Right
Right	Right	Right	Right	Left or Right indifferently	Right	Right	Right	Right
Right	Right	Right	Right	Right	Right	Right	No reply	Right
Right	Right	Right	Right	Right	Right	Right	Left	Right
Right	Right	Right	Right	Left or Right indifferently	Right	Right	Left or Right indifferently	Left or Right indifferently
Right	Right	Right	Right	Left or Right indifferently	Left or Right indifferently	Right	No reply	Right
Right	Right	Right	Right	Left or Right indifferently	Right	Right	No reply	Right
Right	Left or Right indifferently	Left or Right indifferently	NA	NA	Right	NA	NA	NA
Right	Right	Right	Right	Right	Right	Right	Left or Right indifferently	Right
Left or Right indifferently	Right	Right	Left or Right indifferently	Left or Right indifferently	Right	Right	Left	Right
Right	Right	Right	NA	Left or Right indifferently	Right	Right	Right	NA
Right	Right	Right	Right	Right	Right	Right	Left or Right indifferently	Right
Right	Left or Right indifferently	Right	NA	Left or Right indifferently	Left or Right indifferently	Left or Right indifferently	Left or Right indifferently	NA
Right	Right	Right	Right	Right	Right	Right	Left or Right indifferently	Right
Right	Right	Right	Right	Left	Right	Right	Right	Right
Right	Right	Right	Right	Left or Right indifferently	Right	No reply	Right	Right
Right	Right	Left or Right indifferently	Right	Left or Right indifferently	Right	Right	Left or Right indifferently	Right
Right	Right	Right	Right	Left or Right indifferently	Right	Right	Left or Right indifferently	Right
Left	Left	Left	Left	Left or Right indifferently	Left or Right indifferently	Left	Left or Right indifferently	Left
Left	Left	Left	Left	Left	Left	Left	Left or Right indifferently	Left
Right	Left	Left	Left	Left or Right indifferently	Left	Left or Right indifferently	Left or Right indifferently	Left
Left	Right	Right	Right	Right	Right	Right	Left or Right indifferently	Right
Right	Right	Right	NA	Right	Right	Right	NA	NA
Right	Right	Right	Right	Left	Right	No reply	Left or Right indifferently	Right
Right	Right	Left	Right	Right	Right	Left or Right indifferently	Left	Right
Right	Left or Right indifferently	Left or Right indifferently	Right	Left	Right	Right	Left or Right indifferently	Right
Right	Right	Right	Right	Left or Right indifferently	Right	Right	Left	Right
Right	Right	Right	Right	Left	Right	Right	Right	Right
Right	Right	Right	Right	Left or Right indifferently	Left or Right indifferently	Right	Left or Right indifferently	Right
Right	Right	Right	Left or Right indifferently	Left or Right indifferently	Right	Right	Right	Right
Right	Left	Left	Left	Left or Right indifferently	Right	Right	Left or Right indifferently	Right
Left	Left	Right	Right	Left or Right indifferently	Right	Right	Left or Right indifferently	Right
Right	Left	Left	Left	Left	Left	Left	Left or Right indifferently	Left
Left	Left	Left	Left	Left	No reply	No reply	Left or Right indifferently	Left
Right	Right	Left or Right indifferently	NA	Left	Right	Right	NA	NA
Right	Right	Right	Right	Right	Right	Right	Left or Right indifferently	Right
Right	Right	Right	Right	Right	Right	Right	Left or Right indifferently	Right
Right	Right	Right	Right	Left or Right indifferently	Right	Right	Left or Right indifferently	Right
Right	Right	NA	NA	NA	NA	NA	NA	NA
Left or Right indifferently	Right	Right	Right	Right	Right	Right	Left or Right indifferently	Right
Right	Right	Right	Right	Left or Right indifferently	Left or Right indifferently	Right	Left	Right
Right	Right	Right	Right	Left or Right indifferently	Right	Left or Right indifferently	Left or Right indifferently	Right
Right	Right	Right	Right	Right	No reply	No reply	Right	Right
No reply	Right	Right	NA	Right	Right	Right	NA	NA
NA	NA	NA	NA	NA	NA	NA	NA	NA
Right	Right	Right	Right	Right	Right	Left or Right indifferently	Left or Right indifferently	Right
Right	Left or Right indifferently	Right	NA	Left	Right	NA	NA	NA
Right	Right	Right	Right	Left or Right indifferently	Right	Right	Left	Right
Left	Left	Right	Right	Left or Right indifferently	Left or Right indifferently	Left or Right indifferently	Left or Right indifferently	Right
Right	Right	Right	Right	Left or Right indifferently	Right	Right	Left or Right indifferently	Right
Right	Left	Right	Right	Right	Left or Right indifferently	Right	Right	Right
Right	Right	Right	Right	Right	Right	Right	Right	Right
Right	Left or Right indifferently	Right	Right	Right	Right	Right	Right	Right
Right	Right	Right	Right	Left or Right indifferently	Right	Right	Left	Right
Left or Right indifferently	Right	Right	Left	Left or Right indifferently	Left or Right indifferently	Right	Right	Right
Right	Left	Left	Left	Left	Left	Left	Left or Right indifferently	Left or Right indifferently
Right	Right	Right	Right	Left or Right indifferently	Left or Right indifferently	Left or Right indifferently	Right	Right
Right	Right	Right	Right	Right	Right	Right	Right	Right
Right	Right	Right	NA	Right	Right	NA	NA	NA
Right	Right	Right	Right	Right	Right	Right	Right	Right
Right	Right	Right	Right	Right	Left or Right indifferently	Right	No reply	Right
Right	Right	Right	Right	Right	Right	Right	Left	Right
Right	Right	Left or Right indifferently	NA	Left or Right indifferently	Left or Right indifferently	Left or Right indifferently	NA	NA
Right	Right	Right	Right	Right	Right	Right	Right	Right
Right	Left	Right	Right	Left	No reply	Right	Left or Right indifferently	Right
Left	Left or Right indifferently	Left or Right indifferently	Left or Right indifferently	Left or Right indifferently	Left	Left	Left or Right indifferently	Right
Left	Left	Left	NA	Left or Right indifferently	Left or Right indifferently	NA	NA	NA
Left	Right	Right	Right	Right	Right	Right	Left or Right indifferently	Right
Right	Right	Right	Right	Left or Right indifferently	Right	Right	Left or Right indifferently	Right
Left	Right	Right	Right	Right	Right	Right	Left	Right
Left	Right	Right	Right	Right	Right	Right	Right	Right
Left or Right indifferently	Right	Right	Right	Left or Right indifferently	Right	Right	Left or Right indifferently	Right
Left	Right	Right	Left	Left or Right indifferently	Right	Right	Left	Right
Right	Right	Right	Right	No reply	Right	Right	Left	Right
Right	Right	Right	Right	Right	Right	Right	Left	Right
Left	Left	Right	Left	Right	Left	Left or Right indifferently	Left or Right indifferently	Left
Right	Right	Right	Right	Left	Right	Right	Left or Right indifferently	Right
Right	Right	Right	Right	Right	Right	Right	Left	Right
Right	Right	Right	NA	Left or Right indifferently	Right	No reply	NA	NA
NA	NA	NA	NA	NA	NA	NA	NA	NA
No reply	Right	Right	Right	Right	Right	Right	Left or Right indifferently	Right
Right	Right	Right	Right	No reply	Right	Right	Left or Right indifferently	Right
Left	Left	Left	Left	Left	Left	Left	Left or Right indifferently	Left
Right	Left or Right indifferently	Right	Right	Right	Right	Right	Left or Right indifferently	Right
Right	Right	Right	Right	Right	Right	Right	Right	Right
Left	Right	Right	Right	Right	Right	Right	Left	Right
Right	Left or Right indifferently	Right	Left or Right indifferently	Left or Right indifferently	Left or Right indifferently	Right	Left or Right indifferently	Right
Right	Right	Right	Right	Left or Right indifferently	Right	Right	Right	Right
Left	Right	Left	Right	Left or Right indifferently	Left	Left	Left or Right indifferently	Left
Left	Left or Right indifferently	Left or Right indifferently	Right	Left or Right indifferently	Left or Right indifferently	Right	Right	Right
Right	Right	Right	Left	Left	Right	Right	Left	Right
No reply	Right	Right	No reply	Right	Right	No reply	Left or Right indifferently	Right
Right	Left or Right indifferently	Left or Right indifferently	Left or Right indifferently	Left or Right indifferently	Left or Right indifferently	Left or Right indifferently	Left or Right indifferently	Left or Right indifferently
NA	NA	NA	NA	NA	NA	NA	NA	NA
Left or Right indifferently	Right	Right	Right	Left or Right indifferently	Right	Right	Left or Right indifferently	Left
Left or Right indifferently	Right	Right	Right	Left	Right	Right	Left	Left
Right	Left	Right	Right	Right	Left	Left or Right indifferently	Left or Right indifferently	Right
Right	Left or Right indifferently	Right	NA	Right	Right	NA	NA	NA
Right	Right	Right	Right	Right	Right	Right	Right	Left or Right indifferently
Right	Left	Right	Right	Left	Left	Left	Left	Left
Left	Left	Right	Right	Right	Right	Right	Left	Right
Right	Right	Right	Right	Right	Left	Left	Right	Right
Right	Left or Right indifferently	Left or Right indifferently	Right	Left or Right indifferently	Right	Right	Right	Right
Right	Left	Left or Right indifferently	Right	Right	Right	Right	Right	Right
Right	Right	Right	Right	Left or Right indifferently	Left or Right indifferently	Left	Left or Right indifferently	Right
Right	Right	Right	Right	Left or Right indifferently	Right	Right	Left	Right
NA	NA	NA	NA	NA	NA	NA	NA	NA
Right	Right	Left or Right indifferently	Right	Right	Right	Right	Right	Right
Right	Left	Right	Right	Left	Right	Right	Right	Right
Right	Right	Right	Right	Left or Right indifferently	Right	Right	Left or Right indifferently	Right
Right	Right	Right	Right	Right	Right	Right	Left or Right indifferently	Right
Right	Right	Right	Right	Right	Right	Right	Right	Right
Right	Right	Right	No reply	Left or Right indifferently	Right	Right	Left	Right
Right	Right	Right	Right	Right	Right	Right	No reply	Right
Right	Right	Right	Right	Right	Right	Right	Left or Right indifferently	Right
Right	Right	Left or Right indifferently	Right	Left or Right indifferently	Left or Right indifferently	Right	Left or Right indifferently	Right
Right	Right	Right	Right	Right	Right	Right	No reply	Right
Right	Left or Right indifferently	Right	Right	Right	Right	Left or Right indifferently	Left or Right indifferently	Right
Right	Right	Right	Right	Left or Right indifferently	Right	Right	Left or Right indifferently	Right
Right	Right	Right	Right	Right	Left or Right indifferently	Right	Right	Right
Right	Left or Right indifferently	Right	Right	Left or Right indifferently	Left or Right indifferently	Right	Left or Right indifferently	Right
Right	Left	Right	Left	Right	Right	Right	Right	Right
Right	Right	Right	Right	Left or Right indifferently	Right	Right	Right	Right
Right	Right	Right	Right	Right	Right	Right	Right	Right
Right	Right	Right	Right	Left or Right indifferently	Right	Right	Left or Right indifferently	Right
Right	Left or Right indifferently	Right	Right	Left or Right indifferently	Right	Right	Left	Right
Right	Right	Right	Left	Right	Right	Right	Left	Right
Right	Left or Right indifferently	Left or Right indifferently	Right	Left or Right indifferently	Left or Right indifferently	Left or Right indifferently	Left or Right indifferently	Left or Right indifferently
Left	Right	Right	Left or Right indifferently	Left	Right	Right	Left	Left or Right indifferently
Right	Right	Right	Right	Left or Right indifferently	Right	Right	Right	Right
Right	Right	Right	Right	Left or Right indifferently	Right	Left or Right indifferently	Left or Right indifferently	Right
Right	Left or Right indifferently	Right	NA	Right	Right	Right	NA	NA
Right	Left	Left or Right indifferently	Left	Left or Right indifferently	Left	Right	Left	Left
Right	Right	Right	NA	Right	Right	NA	NA	NA
Right	Right	Left	Right	Right	Left	Left	Right	Right
Right	Right	Right	Right	Right	Right	Right	Right	Right
Left or Right indifferently	Right	Right	Right	Right	Right	Left or Right indifferently	Right	Right
Right	Right	Right	Right	Right	Right	Right	Left or Right indifferently	Right
Right	Right	Right	NA	Left	Right	Right	NA	NA
Left	Right	Right	Right	Left or Right indifferently	Right	Left or Right indifferently	Right	Right
Right	Right	Right	Right	Left or Right indifferently	Right	Right	Left	Right
Right	Left	Right	Right	Left or Right indifferently	Right	Right	Left	Right
Right	Right	Right	Right	Left or Right indifferently	Left or Right indifferently	Right	Left	Right
Left	Left	Right	Left or Right indifferently	Right	Right	Right	No reply	Right
Left	Right	Right	Right	Right	Right	Left	Left	Right
Right	Right	Left or Right indifferently	Right	Left or Right indifferently	Right	Left or Right indifferently	Left	Right
Right	Right	Right	Right	Left or Right indifferently	Right	Right	Right	Right
Left or Right indifferently	Right	Right	Right	Left or Right indifferently	Right	Right	Left or Right indifferently	Right
Left	Left or Right indifferently	Right	Right	Right	Right	Right	Left	Right
Right	Right	Left or Right indifferently	Right	Left or Right indifferently	Left or Right indifferently	Right	Left or Right indifferently	Left or Right indifferently
Right	Left or Right indifferently	Left or Right indifferently	Right	Left	Right	Right	Left or Right indifferently	Right
Right	Right	Right	Right	Right	Right	Right	Left or Right indifferently	Right
NA	NA	NA	NA	NA	NA	NA	NA	NA
Right	Right	Right	Right	Left or Right indifferently	Right	Right	Left or Right indifferently	Right
Right	Left	Right	Right	Left	Left or Right indifferently	Right	Left	Right
Right	Left	Right	Left or Right indifferently	Left or Right indifferently	Right	No reply	Left or Right indifferently	Right
Right	Right	Right	Right	Right	Right	Right	Right	Right
Left	Left	Left	Left	Left	Left	Left	Left	Left
Right	Right	Left	NA	Right	Right	NA	NA	NA
Right	Right	Left or Right indifferently	Right	Left or Right indifferently	Left or Right indifferently	Left or Right indifferently	Left or Right indifferently	Right
Right	No reply	Right	Right	Left or Right indifferently	Right	No reply	Left or Right indifferently	Right
Right	Right	Right	Right	Right	Right	Right	Left or Right indifferently	Right
Right	Right	Right	Left or Right indifferently	Left	Right	Left	Left or Right indifferently	Right
Right	Right	Left	NA	Left	Left or Right indifferently	NA	NA	NA
Right	Right	Left	Left	Left or Right indifferently	Right	Right	Right	Right
Right	Right	Right	Right	Right	Right	Right	Left or Right indifferently	Right
Left or Right indifferently	Right	Right	Right	Right	Right	Right	Left or Right indifferently	Right
Right	Right	Right	Right	Right	Right	Right	Left	Right
Left	Right	Right	Right	Right	Right	Right	Left	Right
Left	Left	Right	Right	Left	Right	No reply	Right	Right
Right	Right	Right	Right	Left or Right indifferently	Right	Left or Right indifferently	Left or Right indifferently	Right
Right	Right	Right	Right	Right	Right	Left or Right indifferently	Left or Right indifferently	Right
Right	Right	Left	NA	Left	Left	Right	Left or Right indifferently	NA
Left	Left or Right indifferently	Left	Left	Right	Left or Right indifferently	Left or Right indifferently	Left or Right indifferently	Left
Left	Right	Right	Right	Left or Right indifferently	Right	No reply	No reply	Right
Left or Right indifferently	Left or Right indifferently	Left or Right indifferently	Right	Left or Right indifferently	No reply	Right	Left or Right indifferently	Left
Right	Right	Right	NA	Right	Right	NA	NA	NA
Right	Right	Left or Right indifferently	Right	No reply	Right	No reply	Left or Right indifferently	Right
Right	Left	Right	Right	Right	Right	Right	Right	Right
Right	Right	Right	Right	Right	Right	Right	Right	Right
Right	Right	Right	Right	Right	Right	Right	Left or Right indifferently	Right
Left	Left	Right	Right	Left or Right indifferently	Right	Right	Right	Right
Left	Left	Right	Left or Right indifferently	Left or Right indifferently	Left	Left	Right	Left
Left	Right	Right	Right	Right	Right	Right	Right	Right
Right	Right	Right	Right	Right	Right	Right	Left or Right indifferently	Right
Right	Right	Right	Right	Right	Right	Right	Right	Right
Right	Left or Right indifferently	Right	Right	Left	Right	Right	Left	Right
Right	Left or Right indifferently	Right	Left or Right indifferently	Right	Right	Right	Left	Right
Right	Right	Right	Right	Left or Right indifferently	Right	Right	Left	Right
Right	Right	Right	Right	Right	Right	Right	Left or Right indifferently	Right
Right	Left	Right	Left or Right indifferently	Left	Left or Right indifferently	Right	Left or Right indifferently	Right
Left	Right	Right	Right	Left or Right indifferently	Right	Right	Left or Right indifferently	Left or Right indifferently
Right	Right	Right	Right	Right	Right	Right	Right	Right
Right	Left or Right indifferently	Left or Right indifferently	Left or Right indifferently	Left or Right indifferently	Left or Right indifferently	Left or Right indifferently	Left or Right indifferently	Left or Right indifferently
Right	Right	Right	Right	Right	Right	Left	Left	Right
Right	Right	Right	No reply	No reply	Right	No reply	Left or Right indifferently	Right
Right	Left	Right	Right	Left or Right indifferently	Right	Right	Left	Right
Right	Left	Right	Right	Left	Right	Right	Left	Right
Right	Right	Right	Left	Right	Left	Right	Left	Right
Right	Left or Right indifferently	Right	Right	Left or Right indifferently	Right	Right	Right	Left
Right	Right	Right	NA	Right	Right	Right	NA	NA
Right	Left or Right indifferently	Right	Right	Left or Right indifferently	Left or Right indifferently	Right	Left	Right
Right	Right	Right	Right	Left or Right indifferently	Left or Right indifferently	Right	Left or Right indifferently	Right
Right	Right	Right	Right	Left or Right indifferently	Left or Right indifferently	Right	Left or Right indifferently	Right
Right	Right	Right	NA	Left or Right indifferently	Left or Right indifferently	NA	NA	NA
Right	Left or Right indifferently	Left	Left or Right indifferently	Right	Right	Left or Right indifferently	Right	Right
Right	Right	Right	NA	Right	Right	NA	NA	NA
Right	Right	Right	Right	Left or Right indifferently	Right	Right	Left	Right
Left	Left	Left	Left	Left	Left	No reply	Left	Left
Right	Right	Right	Right	Left or Right indifferently	Left or Right indifferently	Left or Right indifferently	Left or Right indifferently	Right
Right	Right	Right	Right	Left	Right	Right	Left or Right indifferently	Right
Right	Right	Right	Right	Right	Right	Right	Left or Right indifferently	Right
Right	Right	Right	Right	Right	Right	Right	Left or Right indifferently	Right
Left or Right indifferently	Left or Right indifferently	Left or Right indifferently	Left or Right indifferently	Left or Right indifferently	Right	Left or Right indifferently	Left or Right indifferently	Right
Right	Right	Right	Right	Right	Right	Right	Right	Right
Right	Right	Right	Right	Left or Right indifferently	Right	Right	Left or Right indifferently	Right
Left	Left or Right indifferently	Right	Right	Right	Right	Right	Left or Right indifferently	Right
Left	Right	Left	Right	Right	Right	Right	Left	Right
Right	Left or Right indifferently	Left or Right indifferently	Right	Left or Right indifferently	Right	Right	Left or Right indifferently	Right
Left or Right indifferently	Right	Right	NA	Right	Right	Right	Left or Right indifferently	NA
Right	Right	Right	Right	Right	Right	Right	Left or Right indifferently	Right
Right	Right	Right	Right	Left or Right indifferently	Right	Left	Left	Right
Right	Left or Right indifferently	Right	Right	Left	Right	Right	Left	Right
Right	Right	Right	Left or Right indifferently	Left or Right indifferently	Left or Right indifferently	Right	Left or Right indifferently	Left
Right	Right	Right	Left or Right indifferently	Left	Right	Right	Left	Left
Left or Right indifferently	Left or Right indifferently	Left or Right indifferently	Left or Right indifferently	Right	Left or Right indifferently	Right	Left or Right indifferently	Right
Left	Right	Right	Right	Left	Right	Left	Right	Right
Right	Right	Right	Right	Right	Right	Right	Right	Right
Left	Left or Right indifferently	Right	Right	Left or Right indifferently	Right	Right	Left or Right indifferently	Left or Right indifferently
Right	Right	Right	Right	Right	Right	Right	Left or Right indifferently	Right
Right	Left	Right	Right	Left or Right indifferently	Right	Left	Left or Right indifferently	Right
Right	Left	Left	Right	Left or Right indifferently	Left	Left	Right	Left
Right	Left or Right indifferently	Right	Right	Right	Right	Right	No reply	Right
Right	Right	Right	Right	Left or Right indifferently	Right	Left or Right indifferently	Right	Right
Right	Left	Left	Left	Left or Right indifferently	Left	Right	Left or Right indifferently	Left or Right indifferently
Left or Right indifferently	Right	Right	Right	Left or Right indifferently	Right	Right	Left or Right indifferently	Right
Right	Left or Right indifferently	Left or Right indifferently	Right	Left or Right indifferently	Right	Right	Right	Right
No reply	Right	Right	Right	Right	Right	Right	Left or Right indifferently	Right
Right	Right	Right	Right	Right	Right	Right	Left or Right indifferently	Right
Right	Left	Right	Left	Left	Right	Right	Left or Right indifferently	Right
No reply	Right	Left or Right indifferently	NA	Left or Right indifferently	Right	No reply	NA	NA
Left or Right indifferently	Left or Right indifferently	Left or Right indifferently	Left or Right indifferently	Left or Right indifferently	Left or Right indifferently	Left or Right indifferently	Left or Right indifferently	Right
Right	Right	Left or Right indifferently	Right	Left or Right indifferently	Left or Right indifferently	Right	Left or Right indifferently	Right
Right	Right	Right	NA	Right	Right	Right	Right	NA
Right	Right	Right	NA	Left	Left or Right indifferently	Left	NA	NA
Right	Right	Right	Right	Right	Right	Right	Left or Right indifferently	Right
Right	Right	Right	Right	Right	Right	Right	Left	Right
Right	Left or Right indifferently	Left or Right indifferently	Right	Left or Right indifferently	Left or Right indifferently	Left or Right indifferently	Left	Right
Left or Right indifferently	Left or Right indifferently	Right	Right	Left or Right indifferently	Right	Right	Left or Right indifferently	Right
Right	Left or Right indifferently	Right	Left or Right indifferently	Left or Right indifferently	Right	No reply	No reply	Right
Left	Left	Left or Right indifferently	Left or Right indifferently	Left	Right	Left or Right indifferently	Right	Right
Right	Right	Right	Right	Left or Right indifferently	Right	Right	Left or Right indifferently	Right
Right	Right	Right	Right	Right	Right	Right	Left or Right indifferently	Right
Right	Right	Left or Right indifferently	Left	Left or Right indifferently	Right	Right	Left or Right indifferently	Right
Right	Right	Right	Right	Right	No reply	Right	Left or Right indifferently	Right
Left or Right indifferently	Left or Right indifferently	Left	Right	Left or Right indifferently	Left	Right	Left or Right indifferently	Right
Right	Right	Right	NA	Right	Right	NA	NA	NA
Right	Right	Right	Right	Right	Right	Right	Left	Right
Right	Right	Right	Right	Right	Right	Left	Left	Right
Right	Right	Left or Right indifferently	Left or Right indifferently	Left or Right indifferently	Left or Right indifferently	Left or Right indifferently	Right	Right
Right	Right	Right	Right	Right	Right	Right	Left	Right
Right	Right	Right	Right	Right	Right	Right	Right	Right
Left	Right	Right	Right	Left or Right indifferently	Right	Left or Right indifferently	Left or Right indifferently	Right
Right	Right	Right	Right	Right	Right	Right	Left or Right indifferently	Right
Right	Right	Right	Right	Right	Right	Right	Left or Right indifferently	Right
Right	Left	Left	Right	Right	Right	Right	Right	Right
No reply	Right	Right	Right	Right	Right	Right	Left or Right indifferently	Right
Right	Right	Left	Left	Left	Left	Left	Left	Left
Left or Right indifferently	Right	Left or Right indifferently	Right	Right	Right	Right	Right	Right
Right	Right	Left or Right indifferently	Right	Right	Right	Right	Left or Right indifferently	Right
Right	Right	Right	Right	Right	Right	Right	Left	Right
Right	Right	Right	Right	Left	Right	Right	Left	Right
Right	Right	Left or Right indifferently	Left or Right indifferently	Left or Right indifferently	Right	Left or Right indifferently	Left	Left or Right indifferently
Right	Left or Right indifferently	Right	Right	Left or Right indifferently	Right	Left or Right indifferently	Left or Right indifferently	Right
Right	Left	Right	Right	Left	Left or Right indifferently	Left or Right indifferently	Left or Right indifferently	Right
Right	Left or Right indifferently	Right	Right	Right	Left or Right indifferently	Right	Left	Right
Right	Right	Right	Right	Left or Right indifferently	Right	Right	Left or Right indifferently	Right
Right	Right	Right	Right	Right	Right	Right	Right	Right
Left	Right	Left	Left	Left or Right indifferently	Left	Left	Left or Right indifferently	Left
NA	NA	NA	NA	NA	NA	NA	NA	NA
Right	Left	Right	Right	Left	Right	Right	No reply	Right
Left or Right indifferently	Left	Left	Left	Left	Left	Left or Right indifferently	Left	Left
Left	Left or Right indifferently	Right	Right	Left or Right indifferently	Left or Right indifferently	Left or Right indifferently	Left	Right
Right	Left or Right indifferently	Left or Right indifferently	Right	Left or Right indifferently	Left or Right indifferently	Right	Left or Right indifferently	Right
Left or Right indifferently	Left or Right indifferently	Right	Right	Left or Right indifferently	Left or Right indifferently	Right	Left or Right indifferently	Right
Left	Left	Right	Right	Left or Right indifferently	Right	Right	Left	Right
Right	Left or Right indifferently	Right	NA	Left or Right indifferently	Left or Right indifferently	Right	Left or Right indifferently	NA
NA	NA	NA	NA	NA	NA	NA	NA	NA
Right	Left or Right indifferently	Right	Right	Left or Right indifferently	Right	Right	Left	Right
Left	Right	Left or Right indifferently	Left	Left	Left	Left	Left	Left
Right	Right	Right	Right	Right	Right	Right	Left	Right
Right	Right	Right	Right	No reply	Right	Right	No reply	Right
Left	Right	Right	Right	Right	Right	Right	No reply	Right
Right	Right	Right	Right	Left or Right indifferently	Right	Right	Left or Right indifferently	Right
Right	Right	Right	Right	Right	Right	Right	Left	Right
Right	Right	Right	Right	Right	Right	Right	Left or Right indifferently	Right
Right	Right	Right	Right	Right	Right	Right	Right	Right
Right	Right	Right	Right	Left or Right indifferently	Right	Right	Right	Right
Right	Right	Right	Right	Left	Left	Right	Left	Left
Right	Right	Right	Right	Right	Right	Left or Right indifferently	Right	Right
Right	Right	Right	Right	Right	Right	Right	Left or Right indifferently	Right
Left or Right indifferently	Left	Right	Right	Left or Right indifferently	Right	Right	Left or Right indifferently	Right
Right	Right	Right	Right	Left or Right indifferently	Right	Right	Left	Right
Right	Right	Right	Right	Left or Right indifferently	Right	No reply	Right	Right
Right	Right	Right	Right	Left or Right indifferently	Right	Right	Left or Right indifferently	Right
Right	Right	Right	Right	Left or Right indifferently	Right	Right	Left	Right
Right	Right	Right	Right	Right	Right	Right	Right	Right
Left	Left	Right	Left or Right indifferently	Left or Right indifferently	Right	Left or Right indifferently	Right	Right
Left or Right indifferently	Left or Right indifferently	Right	Left or Right indifferently	No reply	Left or Right indifferently	Right	No reply	Right
Right	Right	Right	Right	Right	Right	Right	Left or Right indifferently	Right
No reply	No reply	Right	Right	Right	No reply	Right	Left or Right indifferently	Right
Right	Left	Right	Right	Right	Right	Left	Left	Right
Right	Right	Left or Right indifferently	Left or Right indifferently	Right	Right	Right	Left	Right
NA	NA	NA	NA	NA	NA	NA	NA	NA
Right	Right	Right	Right	Left or Right indifferently	Right	Right	No reply	Right
Left	Left or Right indifferently	Left or Right indifferently	Left or Right indifferently	Left or Right indifferently	Left or Right indifferently	Left or Right indifferently	Left or Right indifferently	Left or Right indifferently
NA	NA	NA	NA	NA	NA	NA	NA	NA
Right	Right	Right	Right	Left	Right	Right	Right	Right
Right	Left	Right	Right	Right	Right	Right	Left	Right
Right	Left or Right indifferently	Right	Right	Right	Right	Right	Left	Right
Right	Left or Right indifferently	Left or Right indifferently	Left or Right indifferently	Left or Right indifferently	Right	Right	Left or Right indifferently	Right
Left	Right	Right	Right	Right	Right	Right	Left	Right
Right	Right	Right	Right	Right	Right	Right	Right	Right
Left or Right indifferently	Right	Right	Right	Left or Right indifferently	Right	Right	Left	Right
Left	Right	Left or Right indifferently	Right	Left or Right indifferently	Right	Left or Right indifferently	Left or Right indifferently	Left or Right indifferently
Right	Right	Right	Right	Left or Right indifferently	No reply	Left or Right indifferently	Left or Right indifferently	Right
Right	Right	Right	Right	Right	Right	Right	Left	Right
Right	No reply	Left or Right indifferently	Right	Right	No reply	Right	Left or Right indifferently	Right
Right	Left	Left	Left	Right	Left	Left or Right indifferently	Left or Right indifferently	Left
Left	Left	Left	Left	Right	Right	Right	Right	Left
Right	Right	Right	Right	Right	Right	Right	Left or Right indifferently	Right
Left	Left or Right indifferently	Left or Right indifferently	NA	Right	Right	Right	Right	NA
Right	Right	Left or Right indifferently	Right	Left or Right indifferently	Right	Right	Left or Right indifferently	Right
Right	Right	Right	Left or Right indifferently	Left or Right indifferently	Right	Left or Right indifferently	Left or Right indifferently	Right
Right	Right	Right	Right	Right	Right	Right	Right	Right
Right	Right	Right	Right	Right	Right	Right	Left or Right indifferently	Right
Right	Right	Right	Right	Right	Left or Right indifferently	Right	Left or Right indifferently	Right
Left	Right	Right	Left	Left	Right	Right	Right	Right
Right	Left or Right indifferently	Left or Right indifferently	Left or Right indifferently	Right	Right	Right	Left or Right indifferently	Right
Right	Left or Right indifferently	Right	Right	Left or Right indifferently	Right	Right	Left or Right indifferently	Right
Right	Right	Right	Right	Right	Right	Right	Right	Right
Left	Left	Right	NA	Right	Left or Right indifferently	Right	Left or Right indifferently	NA
Right	Right	Right	Right	Left or Right indifferently	Right	Right	No reply	Right
Right	Right	Right	Right	Right	Right	Right	Left or Right indifferently	Right
Right	Right	Right	Right	Right	Right	Right	Left	Right
Right	Left or Right indifferently	Right	Right	Left or Right indifferently	Left or Right indifferently	Right	Left or Right indifferently	Right
Right	Right	Right	Right	Right	Right	Right	Left or Right indifferently	Right
Right	Left or Right indifferently	Right	Right	Right	Right	Left or Right indifferently	Right	Right
Left	Right	Right	Right	Right	Right	Right	Left	Right
Right	Right	Right	Right	Right	Right	Right	Left or Right indifferently	Right
Right	Left or Right indifferently	Right	Right	Left or Right indifferently	No reply	Right	Left	Right
Right	Right	Right	Right	Right	Right	Left or Right indifferently	Left	Right
Right	Left or Right indifferently	Right	Right	Left or Right indifferently	Right	Right	Right	Right
Right	Right	Right	Right	Left	Left or Right indifferently	Left or Right indifferently	Left or Right indifferently	Right
Right	Right	Right	Right	Left	Right	Right	Left or Right indifferently	Right
Right	Right	Right	Left or Right indifferently	Left or Right indifferently	Right	Right	Left or Right indifferently	Right
Right	Right	Right	Right	Right	Right	Left or Right indifferently	Left or Right indifferently	Right
Right	Right	Left or Right indifferently	Right	Left or Right indifferently	Right	Right	Right	Right
Right	Right	Right	Right	Left or Right indifferently	Left	Right	Left	Right
Right	Right	Right	Left or Right indifferently	Left	Right	Right	Left or Right indifferently	Right
Right	Right	Right	Right	Left or Right indifferently	Right	Right	Left	Right
Left	Right	Right	Right	Left or Right indifferently	Left or Right indifferently	Right	Left or Right indifferently	Left
Right	Right	Right	Right	Right	Right	Right	Left or Right indifferently	Right
Right	Right	Right	Right	Right	Right	Right	Left or Right indifferently	Right
Left	Right	Right	NA	Right	Left	Right	NA	NA
Right	Left	Right	Right	Left	Left	Left	Left	Right
Right	Left or Right indifferently	Left or Right indifferently	Left	Left or Right indifferently	Left	Left	No reply	Left
Right	Left or Right indifferently	Right	Left or Right indifferently	Right	Right	Right	No reply	Right
Right	Left or Right indifferently	Left or Right indifferently	Right	Left or Right indifferently	Left or Right indifferently	Left or Right indifferently	Left or Right indifferently	Right
Right	Left or Right indifferently	Right	Right	Right	Right	Right	Left or Right indifferently	Right
Right	Right	Right	Right	Right	Right	Right	Left	Right
Right	Left or Right indifferently	Right	NA	Right	Right	Right	Right	NA
Right	Right	Right	Right	Right	Right	Right	Left or Right indifferently	Right
Right	Right	Left or Right indifferently	Left or Right indifferently	Left or Right indifferently	Right	Right	Left or Right indifferently	Right
Left or Right indifferently	Right	Left or Right indifferently	Left	Left or Right indifferently	Right	Right	Left	Right
Right	Left	Right	Left	Right	Left	Right	Right	Right
Right	Left or Right indifferently	Right	Right	Left or Right indifferently	Left or Right indifferently	No reply	Left or Right indifferently	Right
Left or Right indifferently	Right	Left or Right indifferently	Right	Left or Right indifferently	Left or Right indifferently	Right	Right	Right
Right	Left or Right indifferently	No reply	Right	Left or Right indifferently	Left or Right indifferently	Right	Left	Right
Left	Right	Left	Left	Left	Left	Left	Right	Left
Right	Left or Right indifferently	Right	Right	Left or Right indifferently	Left or Right indifferently	No reply	Left or Right indifferently	Right
Right	Right	Right	Right	Left or Right indifferently	Right	Left or Right indifferently	Left	Right
Right	Left or Right indifferently	Left or Right indifferently	Left or Right indifferently	Left or Right indifferently	Right	Right	Left or Right indifferently	Right
Right	Right	Right	Right	Right	Right	Right	Right	Right
Left	Left	Right	Left or Right indifferently	Left or Right indifferently	Right	Right	Right	Right
Right	Left or Right indifferently	Right	NA	Right	Right	Right	NA	NA
Left or Right indifferently	Right	Right	Right	Left	Left or Right indifferently	Right	Left or Right indifferently	Right
Right	Right	Right	Right	Right	Right	Right	Right	Right
Right	Left or Right indifferently	Right	Right	Right	Right	Right	Left or Right indifferently	Right
Left	Right	Right	Right	Left or Right indifferently	Right	Right	Right	Right
Right	Left	Right	Left or Right indifferently	Left	Left or Right indifferently	Left or Right indifferently	Left or Right indifferently	Right
Right	Right	Right	Right	Right	Right	Right	Left or Right indifferently	Right
Right	Right	Left	Left	Left	Left	Right	Left	Left
Left or Right indifferently	Left or Right indifferently	Left or Right indifferently	Left or Right indifferently	Left or Right indifferently	Left or Right indifferently	Left or Right indifferently	Left or Right indifferently	Left or Right indifferently
Left	Left or Right indifferently	Left	Left or Right indifferently	Right	Right	Right	Left or Right indifferently	Right
Right	Right	Left or Right indifferently	Right	Left or Right indifferently	Left or Right indifferently	Right	Left or Right indifferently	Right
Right	Left	Left or Right indifferently	Left or Right indifferently	Left or Right indifferently	Left or Right indifferently	Left or Right indifferently	No reply	Left or Right indifferently
Left	Right	Left or Right indifferently	Left or Right indifferently	Left or Right indifferently	Left or Right indifferently	Right	Left	Left or Right indifferently
Right	Right	Left or Right indifferently	Right	Left or Right indifferently	Left or Right indifferently	Right	Left or Right indifferently	Right
Right	Right	Right	Right	Left or Right indifferently	Right	Right	Right	Right
Right	Left	Right	Right	Right	Right	Left or Right indifferently	Left or Right indifferently	Right
Right	Left or Right indifferently	Right	Right	Left	Right	Left	Right	Right
Left or Right indifferently	Right	Left or Right indifferently	Right	Left or Right indifferently	Right	Right	Left or Right indifferently	Right
Right	Right	Right	Right	Left or Right indifferently	Right	Right	Left or Right indifferently	Right
Right	Right	Right	Right	Right	Right	Right	Left	Left
Right	Right	Right	Right	Left or Right indifferently	Right	Right	Left or Right indifferently	Right
Right	Right	Right	Right	Right	Left or Right indifferently	Left or Right indifferently	Left or Right indifferently	Right
Right	Right	Right	NA	Right	Right	NA	NA	NA
Left	Left	Left or Right indifferently	Left	Left or Right indifferently	Left or Right indifferently	Left or Right indifferently	Left or Right indifferently	Left or Right indifferently
Right	Right	Right	Right	Right	Right	Right	Left	Right
Right	Left	Left	NA	Left or Right indifferently	Left	Left	NA	NA
Right	Left	Left	Left	Left	Right	Right	Left	Right
Left	Left	Left	Left	Left	Left	Left	Left or Right indifferently	Left
Left or Right indifferently	Right	Right	Right	Right	Right	No reply	Right	Right
Right	Right	Right	Right	Right	Right	Right	Right	Right
NA	NA	NA	NA	NA	NA	NA	NA	NA
Right	Right	Right	Right	Left or Right indifferently	Left	Right	Left	Right
Right	Left or Right indifferently	Left or Right indifferently	Right	Left or Right indifferently	Right	Right	Right	Right
Left	Left	Left	Left	Left	Left	Left	Left	Left
Right	Left	Left	Left	Left or Right indifferently	Left	Left	Right	Left
Left	Right	Left or Right indifferently	Right	Right	Right	Right	Right	Right
Right	Left or Right indifferently	Right	Right	No reply	No reply	Right	Right	Right
Right	Right	Right	Left or Right indifferently	Right	Left or Right indifferently	Right	Left or Right indifferently	Right
Right	Left or Right indifferently	Right	Right	Right	Right	Left or Right indifferently	Left or Right indifferently	Right
No reply	Right	Left	Right	Right	Right	No reply	No reply	Right
Right	Left or Right indifferently	Right	NA	Right	Right	No reply	Left or Right indifferently	NA
Right	Right	Left or Right indifferently	Right	Right	Right	Right	Right	Right
Right	Left	Left	Left	Left or Right indifferently	Left	Left	Left or Right indifferently	Left or Right indifferently
Right	Left or Right indifferently	Right	Right	Right	Right	Right	Left or Right indifferently	Right
Right	Right	Right	Right	Left or Right indifferently	Right	Left or Right indifferently	No reply	Right
Right	Left or Right indifferently	NA	NA	NA	Left	NA	NA	NA
Left	Right	Left	Right	Right	Right	Right	Left	Left
Right	Left or Right indifferently	Right	Right	Right	Right	Right	Left or Right indifferently	Right
Right	Right	Right	NA	Right	Right	NA	NA	NA
Right	Left or Right indifferently	Right	Right	Right	Right	Right	Left or Right indifferently	Right
Left or Right indifferently	Right	Right	Right	Right	No reply	Right	Left or Right indifferently	Left
Right	Right	Right	Right	Left or Right indifferently	Right	Right	Left	Right
Left	Left or Right indifferently	Right	NA	Right	Left or Right indifferently	NA	NA	NA
Right	Right	Right	Right	Left or Right indifferently	Right	Right	Left or Right indifferently	Right
Right	Right	Right	Right	Left or Right indifferently	Right	Right	Left or Right indifferently	Right
Right	Right	Right	Right	Right	Right	Right	Left or Right indifferently	Right
Left	Right	Right	Right	Left or Right indifferently	Right	Left or Right indifferently	Left or Right indifferently	Right
Right	Left or Right indifferently	Right	Right	Right	Right	Right	Left or Right indifferently	Right
Right	Right	Right	Right	No reply	Right	Right	Right	Right
Right	Right	Right	Right	No reply	Right	Left or Right indifferently	Right	Right
Right	Right	Right	Left or Right indifferently	Left or Right indifferently	Right	Right	Right	Right
Right	Left or Right indifferently	Right	Left or Right indifferently	Left or Right indifferently	Right	Right	Left or Right indifferently	Right
Left or Right indifferently	Left or Right indifferently	Left or Right indifferently	NA	Right	Left or Right indifferently	NA	NA	NA
Right	Right	Right	NA	Right	Right	NA	NA	NA
No reply	Right	Left or Right indifferently	Right	Left or Right indifferently	Right	Right	Left or Right indifferently	Right
Left or Right indifferently	Left or Right indifferently	Right	Right	Left or Right indifferently	Right	Left or Right indifferently	Left or Right indifferently	Right
Right	Right	Right	Right	Left or Right indifferently	Right	Right	Right	Right
Right	Right	Right	Right	Right	Left or Right indifferently	Right	Left	Right
Right	Right	Right	Left or Right indifferently	Left or Right indifferently	Right	Right	Left or Right indifferently	Right
Left or Right indifferently	Left	Left or Right indifferently	Left or Right indifferently	Left or Right indifferently	Left or Right indifferently	Left	Left	Right
Left	Right	Left or Right indifferently	Left or Right indifferently	Left or Right indifferently	Left or Right indifferently	Left	Left or Right indifferently	Right
Right	Left or Right indifferently	Right	Right	Right	Right	Left or Right indifferently	Left or Right indifferently	Right
Left	Right	Right	Right	Left or Right indifferently	Right	Left	Left	Right
Left	Left	Left or Right indifferently	Left	Left or Right indifferently	Left	Left	Left or Right indifferently	Left
Right	Left or Right indifferently	Left or Right indifferently	Right	Left	Right	Right	Left	Right
Right	Left or Right indifferently	Left	NA	NA	Right	NA	NA	NA
Right	Left or Right indifferently	Right	NA	Right	Right	Right	NA	NA
Right	Left or Right indifferently	Left	Left	Left or Right indifferently	Left	Left	Right	Left
Left	Right	Left or Right indifferently	Right	Left or Right indifferently	No reply	No reply	Left	Right
Right	Right	Right	Left or Right indifferently	Left or Right indifferently	Right	Right	Left	Right
Right	Left	Right	Left or Right indifferently	Left or Right indifferently	Right	Right	Left	Right
Right	Left or Right indifferently	Left or Right indifferently	Left or Right indifferently	Right	Right	Right	Left or Right indifferently	Right
Right	Right	Right	Right	Right	Right	No reply	Left or Right indifferently	Right
Left	Right	Right	Right	Left	Right	Right	Left or Right indifferently	Right
No reply	Right	Right	Right	Left or Right indifferently	Right	No reply	Left or Right indifferently	Right
Left or Right indifferently	Left or Right indifferently	Right	Right	Left or Right indifferently	Right	Right	Left or Right indifferently	Right
Right	Right	Right	Right	Left or Right indifferently	Right	Right	Left or Right indifferently	Right
Right	Left or Right indifferently	Right	Right	Right	Right	Right	Left or Right indifferently	Right
Right	Right	Right	NA	Right	Right	Right	NA	NA
Left	Right	Right	Right	Right	Right	Right	Left	Left
Right	Right	Right	Right	Left or Right indifferently	Right	Right	Left or Right indifferently	Right
Right	Left	Right	Right	Right	Right	Right	Left or Right indifferently	Right
Left or Right indifferently	Right	Left or Right indifferently	NA	Left or Right indifferently	Left or Right indifferently	NA	NA	NA
Right	Left	Left or Right indifferently	Left	Left	Left or Right indifferently	Right	Left	Right
Right	Right	Right	Right	Right	Right	Left or Right indifferently	Left or Right indifferently	Left
Right	Right	Right	Right	Right	Left or Right indifferently	Right	Left or Right indifferently	Right
Right	Left or Right indifferently	Left or Right indifferently	Right	Right	Right	Left or Right indifferently	Right	Right
Right	Right	Left	Left	Right	Right	Left	Right	Right
Right	Left	Left	Left	Left or Right indifferently	Left	Left	Right	Left
Right	Right	Right	Right	Left	Right	Right	Left or Right indifferently	Right
Right	Right	Right	Right	Left or Right indifferently	Left or Right indifferently	Right	Left or Right indifferently	Right
Right	Right	Right	Right	Left or Right indifferently	Right	Right	Right	Right
Right	Left or Right indifferently	Right	Right	Right	Right	Right	Right	Left
Right	Right	Right	Right	Right	Right	Right	Left	Right
Left	Left	Left	Left	Left	Left	Left	Left or Right indifferently	Right
Right	Right	Right	Right	Right	No reply	Right	Left	Right
Right	Right	Right	Right	Left	Right	Right	Left	Right
Right	Left or Right indifferently	Left	Left or Right indifferently	Left	Left	Left	Left	Left
Right	Right	Left	NA	Left or Right indifferently	Left or Right indifferently	NA	NA	NA
Right	Right	Left or Right indifferently	Right	Right	Right	Left or Right indifferently	Left or Right indifferently	Left or Right indifferently
Right	Right	Right	NA	NA	Right	NA	NA	NA
Right	Left or Right indifferently	Left or Right indifferently	Left or Right indifferently	Left or Right indifferently	Left or Right indifferently	Left or Right indifferently	Left or Right indifferently	Left or Right indifferently
Right	Right	Right	Right	Right	Right	Right	Left or Right indifferently	Right
Right	Right	Right	Right	Right	Right	Right	Left or Right indifferently	Right
Right	Right	Right	Right	Left or Right indifferently	Left or Right indifferently	Right	Left or Right indifferently	Right
Left	Left	Left	Left	Left	Left	Left	Right	Left
Right	Left or Right indifferently	Left or Right indifferently	Left	No reply	Left or Right indifferently	Right	Left or Right indifferently	Right
Right	Right	Right	Left or Right indifferently	Left or Right indifferently	Left or Right indifferently	Right	Left or Right indifferently	Right
Right	Right	Right	Right	Right	Right	Right	Left or Right indifferently	Right
Right	Right	Right	Right	Right	Right	Right	Left or Right indifferently	Right
Left	Right	Right	Right	Right	Right	Right	Left	Right
Right	Right	Right	NA	Right	Right	Right	Left or Right indifferently	NA
Right	Right	Right	Right	Left or Right indifferently	Right	Left	Left or Right indifferently	Right
Right	Right	Right	Right	Left or Right indifferently	Right	Left or Right indifferently	Left or Right indifferently	Right
Right	Right	Right	Right	Left or Right indifferently	No reply	Right	No reply	Right
Left	Right	Right	NA	Right	Right	NA	NA	NA
Right	Right	Left or Right indifferently	Right	Left or Right indifferently	Right	Left or Right indifferently	Right	Right
Left	Right	Right	Right	Right	Right	Left or Right indifferently	Right	Right
Left	Left	Right	NA	NA	No reply	NA	NA	NA
Right	Right	Right	Right	Left or Right indifferently	Right	Right	Left or Right indifferently	Right
Right	Right	Left	Left	Left	Left	Left	Right	Right
Right	Right	Right	NA	NA	Right	NA	NA	NA
Right	Left or Right indifferently	Right	Left or Right indifferently	Left or Right indifferently	Right	Right	Right	Right
Right	Right	Right	Right	Right	Right	No reply	Left or Right indifferently	Right
Right	Right	Right	Left or Right indifferently	Left	Right	Right	Left	Right
Left	Left or Right indifferently	Right	Right	Left or Right indifferently	Right	Right	Left	Right
Left	Right	Right	Right	Right	Right	Right	Left or Right indifferently	Left or Right indifferently
Right	Right	Right	Right	Left	Left or Right indifferently	Right	Right	Left
Right	Right	Right	Right	Right	Right	Right	Left	Right
Right	Right	Right	Right	Left or Right indifferently	Right	Left or Right indifferently	Left or Right indifferently	Right
Right	Right	Right	Right	Right	Right	Left or Right indifferently	Left or Right indifferently	Right
NA	NA	NA	NA	NA	NA	NA	NA	NA
Right	Right	Right	Right	Right	Right	Right	Right	Right
Right	Right	Right	Right	Right	Right	Right	Right	Right
Right	Right	Right	Right	Left or Right indifferently	Right	Right	Right	Right
Right	Right	Left or Right indifferently	Right	Right	Right	Right	Left	Right
Right	Left or Right indifferently	Left or Right indifferently	Left or Right indifferently	Left or Right indifferently	Left or Right indifferently	Left or Right indifferently	Left or Right indifferently	Right
Left	Left	Right	Right	Left or Right indifferently	Left or Right indifferently	Left	Left	Right
Right	Right	Right	Right	Right	Right	Right	Right	Right
Right	Right	Right	NA	Left or Right indifferently	Right	Right	Right	NA
Right	Left or Right indifferently	Right	Right	Left or Right indifferently	Right	Right	Left	Right
Right	Right	Right	Right	Left or Right indifferently	Right	Right	Right	Right
Right	Right	Right	Left	Left	Left	Left	Right	Right
Right	Right	Right	Right	Right	Right	Left or Right indifferently	Right	Right
Right	Left or Right indifferently	Right	Right	Right	Right	Right	Left or Right indifferently	Left or Right indifferently
Right	Right	Right	Right	Right	Right	No reply	Left or Right indifferently	Right
Left	Right	Right	Left or Right indifferently	Right	Right	Right	Right	Right
Right	Right	Right	Right	Left or Right indifferently	Right	Right	Left	Right
Left	Left	Left	Left	Left	Left	Left	Left or Right indifferently	Left
Right	Right	Right	Left	Right	Right	Left	Left or Right indifferently	Right
Right	Right	Right	Right	Left or Right indifferently	Right	Right	Left or Right indifferently	Right
Right	Right	Right	Right	Right	Right	Right	Left or Right indifferently	Right
Right	Right	Right	Right	Right	Right	Right	Right	Right
Left or Right indifferently	Left	Left	Left	Left or Right indifferently	Left	Left	Left or Right indifferently	Left
Right	Right	Right	Right	No reply	Left or Right indifferently	Right	No reply	Right
Right	Left	Left	NA	Left	Left	NA	NA	NA
Left or Right indifferently	Left	Left or Right indifferently	Right	Left or Right indifferently	Right	Right	Left or Right indifferently	Right
NA	NA	NA	NA	NA	NA	NA	NA	NA
Right	Right	Right	Right	Right	Right	Right	Left or Right indifferently	Left or Right indifferently
Right	Left or Right indifferently	Right	Right	Right	Right	Right	Left or Right indifferently	Right
Left or Right indifferently	Left or Right indifferently	Left or Right indifferently	Left or Right indifferently	Left or Right indifferently	Left or Right indifferently	Right	Left or Right indifferently	Right
Right	Left or Right indifferently	Right	Right	Right	Right	Right	Left or Right indifferently	Right
Right	Right	Right	Right	Left or Right indifferently	Right	Right	Right	Right
Left	Left or Right indifferently	Left	Left	Right	Right	Right	Left	Left
Left	Left or Right indifferently	Left	Left or Right indifferently	Left or Right indifferently	Left or Right indifferently	Left or Right indifferently	Left or Right indifferently	Left
Right	Right	Right	Left or Right indifferently	Left or Right indifferently	Right	Right	No reply	Right
Right	Right	Right	Right	Right	Right	Right	Right	Right
Right	Left or Right indifferently	Right	NA	Left or Right indifferently	Right	Right	Left or Right indifferently	NA
Left or Right indifferently	Right	Left or Right indifferently	Right	Right	Left or Right indifferently	Right	No reply	Right
Right	Right	Right	Right	Left	Right	Right	Right	Right
Right	Right	Right	Right	Right	Right	Right	Left or Right indifferently	Right
Right	NA	NA	NA	NA	NA	NA	NA	NA
Right	Right	Right	Right	Right	Right	Right	Left or Right indifferently	Right
Right	Right	Right	Right	Right	Right	Right	Left or Right indifferently	Right
Left	Left	Right	Left	Right	Right	Left or Right indifferently	Right	Right
Left or Right indifferently	Left	Right	Right	Right	Right	Left or Right indifferently	Left or Right indifferently	Right
Right	Left	Right	Right	Right	Right	Right	Left or Right indifferently	Right
NA	NA	NA	NA	NA	NA	NA	NA	NA
Left	Right	Right	Right	Left or Right indifferently	Left	Right	Left or Right indifferently	Left
Right	Left or Right indifferently	Right	Right	Right	Right	Right	Left or Right indifferently	Right
Right	Right	Right	Right	Right	Right	Right	Left or Right indifferently	Right
Left	Left or Right indifferently	Left or Right indifferently	Left or Right indifferently	Left or Right indifferently	Right	Left or Right indifferently	Right	Right
Left	Right	Right	Right	Left	Right	No reply	Left	Right
Right	Right	Right	Right	Left or Right indifferently	Right	Right	Left or Right indifferently	Right
Left	Right	Right	Right	Left or Right indifferently	Right	Right	Left or Right indifferently	Left or Right indifferently
Right	Left or Right indifferently	Right	Right	Left or Right indifferently	Right	Right	Left or Right indifferently	Left or Right indifferently
Right	Left	Right	Right	Right	Right	No reply	Left	Right
Right	Right	Right	Right	Right	Right	Right	Left or Right indifferently	Right
Right	Right	Right	Right	Left or Right indifferently	Right	Right	Left	Right
Right	Left	Left or Right indifferently	Left	Left or Right indifferently	Right	Left or Right indifferently	Left or Right indifferently	Right
Right	Left or Right indifferently	Left or Right indifferently	Right	Left or Right indifferently	Right	Left or Right indifferently	Left or Right indifferently	Right
Right	Right	Right	Right	Right	Right	Left or Right indifferently	Left or Right indifferently	Right
Right	Left	Right	Right	Left or Right indifferently	Right	Right	No reply	Right
Right	Right	Left or Right indifferently	NA	Left or Right indifferently	Right	Right	No reply	NA
Right	Right	Right	Left	Left or Right indifferently	Left or Right indifferently	Left or Right indifferently	Left	Right
Right	Right	Right	Left	Right	Right	Right	Right	Left
Right	Right	Right	Left or Right indifferently	Left or Right indifferently	Right	Left or Right indifferently	Left	Right
Left	Left	Left	Left	Left	Left	Left	Left	Left
Right	Right	Left	Right	Right	Right	Right	Left or Right indifferently	Right
Left	Right	Right	No reply	Left or Right indifferently	Right	Right	Left or Right indifferently	Right
Left	Left	Right	Right	Left or Right indifferently	Right	Right	Left	Right
Left	Left	Left	Left	Left	Left	Left	Left or Right indifferently	Left
Right	Right	Right	Right	Left or Right indifferently	Right	Right	Left or Right indifferently	Right
NA	NA	NA	NA	NA	NA	NA	NA	NA
Left	Left	Right	Left	Left	Left	Right	Left or Right indifferently	Left
Right	Right	Right	Right	Right	Right	Right	Left or Right indifferently	Right
Right	Right	Right	Right	Right	Right	Right	Left or Right indifferently	Right
Right	Left or Right indifferently	Right	NA	Left or Right indifferently	Right	Right	NA	NA
Right	Left	Left	Left	Left or Right indifferently	Left or Right indifferently	No reply	No reply	Left or Right indifferently
Right	Right	Right	Right	Right	Right	Right	Left or Right indifferently	Right
Right	Right	Right	Right	Left	Right	Right	Left	Right
Right	Right	Right	Left or Right indifferently	Left or Right indifferently	Right	Right	Left or Right indifferently	Right
Left or Right indifferently	Left	Left or Right indifferently	Right	Left or Right indifferently	Left or Right indifferently	No reply	Left or Right indifferently	Right
Left	Left or Right indifferently	Left or Right indifferently	Left or Right indifferently	Left or Right indifferently	No reply	Right	Left or Right indifferently	Left
Right	Right	Right	Right	Right	Right	Right	Right	Right
Right	Left or Right indifferently	Left or Right indifferently	Left or Right indifferently	Right	Right	Left or Right indifferently	Left	Right
Right	Right	Right	Right	Right	Right	Right	Left or Right indifferently	Right
Left	Left	Left or Right indifferently	Left	Left	Right	Right	Left	Left
Left	Left	Left	Left	Left or Right indifferently	Left	Left	Right	Left
Right	Right	Right	Right	Left	Right	Left	Left or Right indifferently	Right
Left or Right indifferently	Right	Left	Left or Right indifferently	Right	Right	Right	Left	Right
Right	Right	Right	Right	Right	Left or Right indifferently	Left or Right indifferently	Left or Right indifferently	Right
Left	Left or Right indifferently	Left or Right indifferently	Left or Right indifferently	Left or Right indifferently	Left or Right indifferently	Left or Right indifferently	Left or Right indifferently	Left or Right indifferently
Right	Left or Right indifferently	Left or Right indifferently	Left or Right indifferently	Left	No reply	No reply	Right	Right
Left or Right indifferently	Right	Right	Right	Left or Right indifferently	Right	Right	Left	Right
Right	Right	Right	Right	Right	Right	Right	Right	Right
Right	Right	Left	Right	Left	Right	Right	Left	Right
Right	Left	Left	Left	Left or Right indifferently	Left	Left	Left or Right indifferently	Left
Right	Right	Right	Right	Left or Right indifferently	Right	Right	Right	Right
Right	Right	Right	Right	Right	Right	Right	Left	Right
Right	Right	Left or Right indifferently	Right	Right	Right	Right	Left	Right
Right	Right	Right	NA	Right	Right	Right	Left or Right indifferently	NA
Right	Left or Right indifferently	Right	Right	Right	Right	Right	Left or Right indifferently	Right
Right	Right	Right	Right	Right	Right	Right	Left or Right indifferently	Right
Right	Left or Right indifferently	Left or Right indifferently	Right	Left or Right indifferently	Right	Right	Left or Right indifferently	Right
Right	Right	Right	Right	Right	Right	Right	Right	Right
Right	Right	Right	No reply	Right	Left	Left	Left or Right indifferently	Right
Left	Left or Right indifferently	Left	Left	Left or Right indifferently	Right	Left or Right indifferently	Left	Right
Right	Right	Right	Left or Right indifferently	Left or Right indifferently	Left or Right indifferently	Left or Right indifferently	Left or Right indifferently	Right
Right	Right	Left	NA	Right	Right	Right	NA	NA
Right	Right	Right	Right	Right	Right	Right	Left or Right indifferently	Right
Right	Right	Right	Right	Right	Right	Left or Right indifferently	Left or Right indifferently	Right
Right	Right	Right	Right	Left or Right indifferently	Right	Left or Right indifferently	Left or Right indifferently	Left or Right indifferently
Right	Right	Right	Right	Right	Right	Right	Right	Right
Right	Left or Right indifferently	Right	Right	Left or Right indifferently	Right	Right	Left or Right indifferently	Right
Right	Right	Right	Right	Right	Right	Right	Left or Right indifferently	Right
Left	Left	Left or Right indifferently	Left	Left or Right indifferently	Left	Left	Left	Left
Right	Left or Right indifferently	Left or Right indifferently	Left	Left	Right	Right	Left	Left
Right	Right	Left or Right indifferently	Right	Right	Right	Right	Right	Right
Right	Right	Left or Right indifferently	Right	Left or Right indifferently	Right	Left or Right indifferently	Left or Right indifferently	Right
Right	Left or Right indifferently	Right	NA	Left	Left	NA	NA	NA
Right	Right	Right	Left or Right indifferently	Left or Right indifferently	Left or Right indifferently	Right	Left	Right
Right	Left or Right indifferently	Left or Right indifferently	Left or Right indifferently	Left or Right indifferently	Right	Right	Left or Right indifferently	Right
Right	Left or Right indifferently	Right	Right	Left	Left or Right indifferently	Right	Left	Left
Right	Right	Right	Right	Right	Right	Right	Left or Right indifferently	Right
Right	Right	Right	Right	Right	Right	Right	Left	Right
Left	Right	Right	Right	Right	Right	Right	No reply	Right
Right	Right	Right	Left or Right indifferently	Right	Right	Left or Right indifferently	Left or Right indifferently	Right
Right	Right	Right	Right	Right	Right	Right	Left	Right
Left	Right	Right	Right	Left or Right indifferently	Right	Right	Right	Right
Right	Left	Right	NA	Right	Right	Right	NA	NA
Left or Right indifferently	Right	Right	Right	Left or Right indifferently	Right	Right	Left	Right
Left	Right	Right	Right	Right	Right	Right	Right	Right
Right	Left or Right indifferently	Left	Right	Right	Left or Right indifferently	Right	No reply	Right
Right	Right	Right	Right	Right	Left or Right indifferently	Right	Right	Right
Right	Right	Right	Right	Right	Right	Left or Right indifferently	Left or Right indifferently	Right
Right	Left or Right indifferently	Right	NA	Right	Left or Right indifferently	Left or Right indifferently	Right	NA
Right	Right	Right	Right	Left or Right indifferently	Right	Right	Left	Right
Left or Right indifferently	Left	Left or Right indifferently	Right	Right	Right	Left or Right indifferently	Left or Right indifferently	NA
Right	Left	Right	Left or Right indifferently	Left	Left	Left or Right indifferently	Right	Left
Right	Right	Right	Right	Right	Right	Right	Left or Right indifferently	Right
Right	Left or Right indifferently	Right	Right	Left or Right indifferently	Right	No reply	Left or Right indifferently	Right
No reply	No reply	NA	NA	NA	NA	NA	NA	NA
Right	Right	Right	Right	Left or Right indifferently	Right	Right	Right	Right
Right	Right	Left or Right indifferently	Right	Left or Right indifferently	Right	Right	Left or Right indifferently	Right
Left or Right indifferently	Left	Right	Right	Right	Right	Left	Left	Right
Right	Right	Right	Right	Right	Right	Right	Left	Left
Left	Left or Right indifferently	Left or Right indifferently	Right	Left or Right indifferently	Left or Right indifferently	Left or Right indifferently	Left or Right indifferently	Left or Right indifferently
Right	Left or Right indifferently	Right	NA	Right	Right	NA	NA	NA
Right	Left or Right indifferently	Right	Right	No reply	Right	Left or Right indifferently	Left or Right indifferently	Right
Right	Right	Right	Right	Left or Right indifferently	Right	No reply	Left or Right indifferently	Right
Right	Right	Right	NA	Right	Right	Right	Right	NA
Right	Right	Left or Right indifferently	Right	Right	Right	Right	Left	Right
Right	Right	Left or Right indifferently	Left	Left or Right indifferently	Left	Left or Right indifferently	Left	Left
Right	Right	Right	Right	Left or Right indifferently	Right	Right	Left or Right indifferently	Right
Right	Left or Right indifferently	Left or Right indifferently	Right	Left or Right indifferently	Left or Right indifferently	Right	Left or Right indifferently	Right
Right	Right	Right	Right	Left	Right	Right	Left	Right
Right	Right	Right	Right	Left	Right	Left or Right indifferently	Left or Right indifferently	Right
Right	Right	Right	Right	Right	Right	Right	Left or Right indifferently	Right
Left	Left	Left	Left	Left or Right indifferently	Left	Left	Left or Right indifferently	Left
Right	Left or Right indifferently	Right	Right	Left or Right indifferently	Right	Right	No reply	Right
Right	Right	Right	Right	Right	Right	Right	Left or Right indifferently	Right
Left	Left	Left	NA	Left or Right indifferently	Left	NA	NA	NA
Right	Right	Right	NA	NA	NA	NA	NA	NA
Right	Left or Right indifferently	Right	Right	No reply	Right	Right	Left or Right indifferently	Right
Right	Left or Right indifferently	Right	NA	Right	Right	Right	NA	NA
Left	Right	Right	Left	Left	Left	Right	Left	Left
Right	Left	Left	Left	Left	Left	Left	Left	Left
Right	Left	Left or Right indifferently	No reply	No reply	Right	Left	No reply	Right
Right	Left or Right indifferently	Right	Right	Left	Right	Right	Left or Right indifferently	Right
Right	Right	Right	Right	Right	Right	Right	Left or Right indifferently	Right
Right	Left	Right	Right	Right	Right	Right	Left	Right
Right	Left	Left	Left	Left or Right indifferently	Left	Left	Left or Right indifferently	Left
Left	Left	Left	No reply	Left	Left	No reply	No reply	Left
Left or Right indifferently	Left or Right indifferently	Left or Right indifferently	Left or Right indifferently	Left or Right indifferently	Left or Right indifferently	Right	Left or Right indifferently	Right
Right	Right	Right	Right	Right	Right	Right	Left	Right
Right	Right	Left or Right indifferently	Right	Left	Right	Right	Left	Left
Left or Right indifferently	Left	Left or Right indifferently	Left	Left or Right indifferently	Right	Left or Right indifferently	Left	Right
Right	Right	Right	Right	Left or Right indifferently	Right	Right	Left	Right
Right	Right	Right	Right	Left or Right indifferently	Left or Right indifferently	Left or Right indifferently	Left	Right
Right	Right	Right	Left or Right indifferently	Left or Right indifferently	Right	Right	Left or Right indifferently	Right
Left	Left	Left or Right indifferently	Left or Right indifferently	Left or Right indifferently	Right	Left	Left	Right
Right	Right	Left	Left	Left	Left	Left	Left or Right indifferently	Left
Right	Right	Right	Right	Left or Right indifferently	Right	Left or Right indifferently	Left or Right indifferently	Right
Right	Right	Right	Right	Left or Right indifferently	Right	Right	No reply	Right
Right	Right	Left or Right indifferently	Right	Left or Right indifferently	Left or Right indifferently	Right	Right	Left
Right	Left	Right	Left	Right	Right	Left	Right	Right
Right	Right	Left or Right indifferently	Right	Left or Right indifferently	Right	Right	Left	Right
Right	Right	Right	Right	Right	Right	Right	Left or Right indifferently	Right
Right	Right	Right	Right	Right	Right	Right	Left or Right indifferently	Right
Right	Left	Left	Left	Right	Left	Left or Right indifferently	Left	Left
Left	Left	Left	Left	Left	Left	Left	No reply	Right
Right	Right	Right	Left	Left or Right indifferently	Left or Right indifferently	Left	Left	Left
Right	Left or Right indifferently	Right	Right	Left or Right indifferently	Left or Right indifferently	Left or Right indifferently	Left or Right indifferently	Right
Right	Left or Right indifferently	Left or Right indifferently	Right	Left or Right indifferently	Left or Right indifferently	Left or Right indifferently	Left or Right indifferently	Right
Left	Right	Right	Right	Left	Left or Right indifferently	Left or Right indifferently	Right	Right
Right	Right	Right	Right	Right	Right	Right	Right	Right
Right	Right	Right	Right	Left or Right indifferently	Right	Right	Right	Right
Right	Left or Right indifferently	Right	Right	Right	Right	Left or Right indifferently	Left or Right indifferently	Right
Left or Right indifferently	Right	Right	Right	Left or Right indifferently	Right	Right	Right	Right
Right	Right	Right	Right	Left or Right indifferently	No reply	Right	Left	Right
Right	Left or Right indifferently	Right	Right	Left or Right indifferently	Right	No reply	Right	Right
Right	Right	Right	Left	Right	Right	Right	No reply	Right
Right	Right	Right	Left or Right indifferently	Left or Right indifferently	Right	Right	No reply	Right
Right	Right	Left or Right indifferently	Right	Right	Left or Right indifferently	Right	Left or Right indifferently	Right
Right	Right	Right	Right	Right	Right	Right	Left or Right indifferently	Right
Right	Right	Left or Right indifferently	Right	Left or Right indifferently	Right	Right	Left	Right
Right	Left or Right indifferently	Right	Left or Right indifferently	Left	Right	Right	Left or Right indifferently	Right
Right	Right	Right	Right	Right	Right	Right	Left or Right indifferently	Right
Right	Left	Left	Left or Right indifferently	Left or Right indifferently	Left	Left	Right	Left
Right	Right	Right	Right	Left or Right indifferently	Right	Right	Left or Right indifferently	Right
Right	Right	Right	Right	Right	Right	Right	Right	Right
Left	Left	Left	Left	Right	Left or Right indifferently	Left or Right indifferently	Left	Left or Right indifferently
Right	Right	Right	Right	Right	Right	Right	Left	Right
Right	Right	Right	Right	Left or Right indifferently	Right	Right	Left or Right indifferently	Right
Right	Left or Right indifferently	Right	Right	Right	Right	Right	Left or Right indifferently	Right
Right	Right	Right	Right	Right	Right	Right	Right	Right
Left or Right indifferently	Left or Right indifferently	Left	Left or Right indifferently	Left	Left	Left or Right indifferently	Right	Left
Right	Right	Right	Right	Right	Right	Right	Right	Right
Left	Left or Right indifferently	Right	Right	Left or Right indifferently	Right	Right	Left or Right indifferently	Right
Right	Right	Right	Right	Right	Left or Right indifferently	Right	Left or Right indifferently	Right
Right	Right	Right	Left or Right indifferently	Left or Right indifferently	Right	Left or Right indifferently	Left or Right indifferently	Right
Right	Left	Right	Right	Left	Left or Right indifferently	Left or Right indifferently	Left	Right
Right	Left or Right indifferently	Left or Right indifferently	NA	Right	Right	Right	Left or Right indifferently	NA
Right	Right	Right	Right	Left or Right indifferently	Right	Right	No reply	Right
Right	Right	Right	Right	Left or Right indifferently	Right	Right	Left or Right indifferently	Right
Right	Left	Right	Right	Right	Right	Right	No reply	Left or Right indifferently
Right	Left	Right	Right	Right	Right	Right	Right	Right
Right	Right	Right	Right	Left	Right	Right	Right	Right
Right	Right	Right	Right	Left or Right indifferently	Right	Right	Left or Right indifferently	Right
Right	Left or Right indifferently	Right	Left or Right indifferently	Left or Right indifferently	Right	Right	Left or Right indifferently	Right
Right	Right	Right	Right	Right	Right	Right	Left	Right
Right	Right	Right	Right	Right	Right	Right	Right	Right
Right	Right	Right	Right	Right	Right	Right	Right	Right
Right	Right	Right	Right	Right	Right	Right	Left or Right indifferently	Right
Right	Left or Right indifferently	Left or Right indifferently	Right	Left or Right indifferently	Left or Right indifferently	Right	Right	Right
Right	Right	Right	Right	Left	Right	Right	Left	Right
Left or Right indifferently	Right	Right	Right	No reply	Right	Right	No reply	Right
Right	Right	Right	Right	Right	Right	Right	Left or Right indifferently	Left
Right	Right	Right	Right	Right	Right	Right	No reply	Right
Right	Right	Right	Right	Left or Right indifferently	Right	Right	Left or Right indifferently	Right
Right	Right	Right	Right	Left or Right indifferently	Right	Right	Right	Right
NA	NA	NA	NA	NA	NA	NA	NA	NA
No reply	Left	Left	Left	Left or Right indifferently	No reply	Left	No reply	Left
Left	Left	Right	Left	Left	Right	Left	Left or Right indifferently	Right
Right	Right	Right	Right	Left or Right indifferently	Right	Right	Left or Right indifferently	Right
Left	Left	Left	Left	Left	Left	Right	Right	Left
Right	Right	Right	Right	Right	Right	Left or Right indifferently	Left or Right indifferently	Right
Right	Left	Right	NA	Right	Right	Right	NA	NA
Right	Right	Right	Right	Right	Right	Left or Right indifferently	Right	Right
Right	Right	Right	Right	Right	Right	Right	Right	Right
Right	Right	Right	Right	Right	Right	Right	Left or Right indifferently	Right
Right	Right	Right	Right	Left or Right indifferently	Right	Right	Right	Right
Left or Right indifferently	Left or Right indifferently	Left or Right indifferently	Left or Right indifferently	Left or Right indifferently	Left or Right indifferently	Right	Right	Right
Left	Left or Right indifferently	Left or Right indifferently	Left or Right indifferently	Left or Right indifferently	Left or Right indifferently	Right	No reply	Right
Left	Right	Right	Right	Left or Right indifferently	Left or Right indifferently	Left	Left	Right
Right	Left or Right indifferently	Right	Right	Left or Right indifferently	Right	No reply	Right	Right
Right	Left	Left	Left	Left	Left	Left	Left	Left
Right	Right	Right	Right	Left or Right indifferently	Right	Right	Left or Right indifferently	Right
Left or Right indifferently	Right	Right	Right	Left or Right indifferently	Right	Left or Right indifferently	Left or Right indifferently	Right
Left	Left	Left	Left	Left	Left	Left	Left	Left
Right	Right	Right	NA	Left or Right indifferently	Right	Right	Left or Right indifferently	NA
Right	Right	Right	Right	Left or Right indifferently	Right	No reply	Left or Right indifferently	Right
Right	Right	Right	Right	Right	Right	Right	Left	Right
Right	Right	Right	Right	Right	Left or Right indifferently	Right	Left or Right indifferently	Right
Right	Right	Right	Right	Right	Right	Right	Left or Right indifferently	Right
Right	Left or Right indifferently	Right	Right	Left or Right indifferently	Left or Right indifferently	Right	Left or Right indifferently	Left or Right indifferently
Left or Right indifferently	Left or Right indifferently	Left	Left	Left	Right	Right	Right	Left
Right	Right	Right	Right	Right	Right	Right	Right	Right
Right	Right	Right	Right	Left or Right indifferently	Right	Right	Left or Right indifferently	Right
Right	Right	Right	Right	Right	Right	Right	Right	Right
Left	Left or Right indifferently	Right	Right	Right	Left or Right indifferently	Right	Left or Right indifferently	Right
Right	Right	Right	Right	Left or Right indifferently	Right	Right	Left or Right indifferently	Right
Right	Left	Right	Right	Left or Right indifferently	Left or Right indifferently	Left or Right indifferently	Left or Right indifferently	Right
Right	Left or Right indifferently	Right	Right	Right	Right	Right	Left or Right indifferently	Right
Right	Right	NA	NA	NA	Right	NA	NA	NA
Right	Left or Right indifferently	Left or Right indifferently	Left or Right indifferently	Left or Right indifferently	Right	Right	Left or Right indifferently	Right
Right	Left or Right indifferently	Left or Right indifferently	Left	Left or Right indifferently	Left or Right indifferently	Right	Left or Right indifferently	Left
Right	Left	Left	Right	Left	Right	Right	Right	Right
NA	NA	NA	NA	NA	NA	NA	NA	NA
Left or Right indifferently	Right	Right	Right	Left or Right indifferently	Right	Left or Right indifferently	Right	Right
Right	Right	Right	Right	Right	Right	Right	Left or Right indifferently	Right
Right	Right	Right	Left or Right indifferently	Right	Right	Right	Left or Right indifferently	Right
Right	Right	Right	Right	Right	Right	Right	Right	Right
Left	Left or Right indifferently	Left or Right indifferently	Right	Left or Right indifferently	Left	Left	Left or Right indifferently	Left or Right indifferently
Left	Right	Right	Right	Left or Right indifferently	Right	Right	Left	Right
Right	Right	Right	Right	Left or Right indifferently	Right	Right	Left	Right
Right	Right	Right	Right	Right	Right	No reply	Left	Right
Right	Left	Left	Left	Left or Right indifferently	Left	Left	Left	Left
Right	Right	Right	NA	Left or Right indifferently	Right	NA	NA	NA
Right	Right	Right	Right	Right	Right	Right	No reply	Right
Right	Right	Right	Right	Right	Right	Right	Left	Right
Right	Right	Right	Right	Right	Right	Right	Left	Right
Right	Right	Right	Right	Left or Right indifferently	Right	Left or Right indifferently	Left or Right indifferently	Right
Left	Right	Right	Right	Right	Right	Right	Left	Right
Right	Right	Right	Right	Right	Right	Right	Right	Right
Right	Right	Right	Right	Right	Right	Right	Right	Right
Right	Right	Right	Right	Right	Right	Right	Left or Right indifferently	Right
Left	Left	Right	Right	Left or Right indifferently	Right	Right	No reply	Right
Left	Right	Left or Right indifferently	Left or Right indifferently	Left or Right indifferently	No reply	Right	Left or Right indifferently	Right
Left or Right indifferently	Left or Right indifferently	Left or Right indifferently	Right	Right	Left or Right indifferently	Left or Right indifferently	Left or Right indifferently	Right
Left	Left	Left or Right indifferently	Right	Right	Right	Right	No reply	Right
Left	Right	Right	Left or Right indifferently	Right	Right	Right	Right	Right
Right	Left	Right	Right	Left	Right	Left	Right	Right
Right	Right	Right	Right	Left	Right	Right	Right	Right
Right	Left	Right	Right	Left or Right indifferently	Right	Right	Left	Right
Right	Right	Right	Right	Left or Right indifferently	Right	Right	Left	Right
Right	Right	Right	Right	Right	Right	Right	Left or Right indifferently	Right
Right	Right	Right	Right	Left or Right indifferently	Right	Left or Right indifferently	Right	Right
Left	Right	Right	Right	Right	Right	Right	Right	Right
Right	Right	Right	Right	Right	Right	Right	Left	Right
Right	Right	Right	Right	Right	Right	Right	Left	Left
Right	Right	Right	Right	Right	Right	Right	Left or Right indifferently	Right
Right	Right	Right	Right	Left or Right indifferently	Right	Right	Left or Right indifferently	Right
Left or Right indifferently	Left or Right indifferently	Left or Right indifferently	Left or Right indifferently	Right	Left or Right indifferently	Left or Right indifferently	Left or Right indifferently	Left
Left or Right indifferently	Right	Left or Right indifferently	Right	Left or Right indifferently	Right	Right	Right	Right
Left	Left	Left	Left or Right indifferently	Left or Right indifferently	Left	Right	Left	Left
NA	NA	NA	NA	NA	NA	NA	NA	NA
Right	Left	Right	Right	Right	Right	Right	Left	Right
Left	Right	Right	Right	Left	Right	Left	No reply	Right
Right	Right	Right	Right	Left or Right indifferently	Right	Right	Left	Right
Right	Left or Right indifferently	Left or Right indifferently	Right	Right	Right	Right	Right	Right
Right	Right	Left or Right indifferently	Right	Left or Right indifferently	Right	Left or Right indifferently	Left or Right indifferently	Right
NA	NA	NA	NA	NA	NA	NA	NA	NA
Right	Right	Right	Right	Right	Right	Left	Left or Right indifferently	Right
Right	Left or Right indifferently	Right	Right	Left or Right indifferently	Right	Left or Right indifferently	Left or Right indifferently	Right
Right	Right	Right	Right	Right	Right	Right	Left or Right indifferently	Right
Right	Left or Right indifferently	Right	Right	Left or Right indifferently	Right	Right	Left or Right indifferently	Right
Right	Right	Right	Right	Right	Right	Left	Left	Right
Right	Right	Right	Right	Right	Right	Right	Right	Right
Right	Right	Right	Right	Left	Right	Right	Left or Right indifferently	Right
Right	Right	Right	NA	Left	Right	Left	NA	NA
Left or Right indifferently	Left or Right indifferently	Right	Right	Right	Right	Right	Left or Right indifferently	Right
Right	Right	Right	Right	Right	Right	Right	Right	Right
Right	Right	Right	Right	Left	Right	Right	Left	Right
Right	Right	Right	Right	Left	Right	Left or Right indifferently	Left	Right
Left	Left	Right	Left	Left	Left	Left	Right	Left
Right	Right	Right	Right	Left or Right indifferently	Right	Right	Left or Right indifferently	Right
Right	Right	Right	NA	Left or Right indifferently	Right	NA	NA	NA
Right	Right	Right	Right	Left or Right indifferently	Right	Left or Right indifferently	Left or Right indifferently	Right
Left or Right indifferently	Left or Right indifferently	Left or Right indifferently	Right	Right	Right	Right	Left or Right indifferently	Right
Left	Right	Right	Right	Left or Right indifferently	Right	No reply	Left or Right indifferently	Right
Right	Left	Left	Left	Left	Left	Left	Left	Left
Right	Left or Right indifferently	Right	Right	Right	Left or Right indifferently	Left or Right indifferently	Left or Right indifferently	Right
Right	Right	Right	Right	Left	Right	Right	Left	Right
Right	Right	Left or Right indifferently	Right	Right	Right	Right	Left or Right indifferently	Right
Right	Right	Left or Right indifferently	Right	Right	Right	Right	Left or Right indifferently	Right
Right	Left or Right indifferently	Right	Right	Left	Right	Right	Left or Right indifferently	Right
Right	Left or Right indifferently	Right	Right	Left or Right indifferently	Right	Right	Right	Right
Right	Right	Right	Right	Right	Right	Left	Right	Right
Right	Right	Right	Right	Right	Right	Right	Left or Right indifferently	Right
Right	Right	Right	Right	Left or Right indifferently	Right	Right	Right	Right
Left	Left	Left	Left or Right indifferently	Left	Right	Right	Left	Left
Right	Left	Left	Left	Left	Left	Left	Left	Left
Left or Right indifferently	Left	Right	Right	Left or Right indifferently	Left or Right indifferently	Left or Right indifferently	Left or Right indifferently	Right
Right	Right	Right	Right	Right	Right	Right	Left or Right indifferently	Left or Right indifferently
Right	Right	Right	Right	Right	Left or Right indifferently	Right	Left	Right
Right	Right	Right	Right	Right	Right	Right	Left or Right indifferently	Right
Right	Right	Right	Right	Right	Right	Right	Left or Right indifferently	Right
Left	Left	Left	Left	Left	Left	Left	Left or Right indifferently	Left
NA	NA	NA	NA	NA	NA	NA	NA	NA
Right	Right	Right	Right	Right	Right	Right	Left or Right indifferently	Right
Right	Right	Right	Right	Left or Right indifferently	Right	No reply	Left or Right indifferently	Right
Right	Left or Right indifferently	Left	NA	Left or Right indifferently	Right	NA	NA	NA
Right	Right	Right	Right	Right	Right	Right	Left or Right indifferently	Right
Right	Left	Left	Left	Left	Left	Left	Left or Right indifferently	Left
Right	Right	Right	Right	Right	Right	Right	Left	Right
Left	Right	Right	Left	Left	Left	Left or Right indifferently	Left or Right indifferently	Left
Right	Right	Right	Right	Right	Right	Right	Right	Right
Left or Right indifferently	Left	Left	Left	Left	Left	Left	Left	Left
Left or Right indifferently	Left or Right indifferently	Left or Right indifferently	Left or Right indifferently	Right	Right	Right	Left or Right indifferently	Right
Left	Right	Left	NA	Right	Right	NA	NA	NA
Right	Right	Right	Right	Left or Right indifferently	Right	Left or Right indifferently	Left	Right
Right	Right	Right	Right	Right	Right	Right	Right	Right
Right	Right	Right	Right	Left or Right indifferently	Right	Right	Left or Right indifferently	Right
Right	Right	Right	Right	Right	Right	Right	Right	Right
Right	Right	Right	Right	Left or Right indifferently	Right	Right	Left	Right
NA	NA	NA	NA	NA	NA	NA	NA	NA
Right	Right	Right	Right	Right	Left or Right indifferently	Right	Right	Right
Left	Right	Right	Right	Right	Right	Right	Left or Right indifferently	Right
Right	Right	Right	Right	Right	Right	Right	Left or Right indifferently	Right
Right	Left or Right indifferently	Right	Left or Right indifferently	Right	No reply	No reply	Left or Right indifferently	Right
NA	NA	NA	NA	NA	NA	NA	NA	NA
Right	Right	Left or Right indifferently	Right	Left or Right indifferently	Right	Right	Left or Right indifferently	Right
Right	Right	Right	Right	Left or Right indifferently	Right	Left or Right indifferently	Left or Right indifferently	Right
Right	Right	Left or Right indifferently	Right	Left or Right indifferently	Right	Left or Right indifferently	Left	Right
Right	Left	Right	Right	Right	Right	Right	Left	Right
Right	Right	Right	Right	Left	Right	Right	No reply	Right
No reply	Left	Left or Right indifferently	Left	Left or Right indifferently	Left	Left or Right indifferently	No reply	Left
Right	Right	Left or Right indifferently	NA	Left or Right indifferently	No reply	Right	Left	NA
Left or Right indifferently	Left or Right indifferently	Right	Right	Left or Right indifferently	Right	No reply	No reply	Right
Left	Right	Right	Right	Left or Right indifferently	Left or Right indifferently	Left or Right indifferently	No reply	Right
Right	No reply	Right	Right	Right	Right	Right	Left or Right indifferently	Right
Left	Left	Left	Left	Left or Right indifferently	Left	Left	Right	Left
Right	Right	Right	Right	Right	Right	Right	Left	Right
Right	Right	Left or Right indifferently	Left	Left or Right indifferently	Right	Left	Left or Right indifferently	Left
Right	Left or Right indifferently	Left or Right indifferently	Left or Right indifferently	Left or Right indifferently	Right	Left or Right indifferently	Left or Right indifferently	Right
Right	Right	Right	Right	Right	Right	Right	Right	Right
Right	Left	Right	Left	Right	Left	Right	Right	Left
Right	Left or Right indifferently	Left or Right indifferently	Left or Right indifferently	Left or Right indifferently	Right	Right	Left	Right
Right	Right	Right	Right	Right	Right	Right	Left	Right
Right	Right	Right	Right	Right	Right	Right	Left or Right indifferently	Right
Right	Right	Right	Right	Left or Right indifferently	Right	Right	Left	Right
Left	Left	Left	Left	Left or Right indifferently	Left or Right indifferently	No reply	Left or Right indifferently	Left
Right	Right	Right	Right	Right	Right	Right	No reply	Right
Right	Right	Right	Right	Right	Right	Right	Left	Right
Right	Left	Left	NA	Left or Right indifferently	Right	NA	NA	NA
Right	Right	Right	Right	Left or Right indifferently	Left or Right indifferently	Left or Right indifferently	Left or Right indifferently	Right
Right	Right	Right	Right	Right	Right	Right	Left or Right indifferently	Right
Right	Right	Left or Right indifferently	Left or Right indifferently	Left or Right indifferently	Right	Right	Left or Right indifferently	Right
Left or Right indifferently	Left	Left	Left	Left	Left	Left	Left or Right indifferently	Left
Right	Right	Right	Right	Right	Right	Right	Left	Right
Right	Left	Right	Right	Right	No reply	Right	Right	Right
Left	Left	Right	Right	Left or Right indifferently	Right	Right	Left or Right indifferently	Right
Right	Right	Right	Right	Right	Right	Right	Left	Right
Right	Right	Right	Right	Left or Right indifferently	Right	Right	Left	Right
Right	Right	Right	Right	Left or Right indifferently	Left	Left	Left	Right
Right	Right	Right	Right	Left or Right indifferently	Right	Right	Left	Right
Left	Right	Left or Right indifferently	Right	Left or Right indifferently	Left or Right indifferently	Right	Right	Right
Left or Right indifferently	Left	Left	Left	Left or Right indifferently	Left	Left	Left or Right indifferently	Left
Right	Left or Right indifferently	Right	Right	Right	Right	Right	Left	Right
Right	Left or Right indifferently	Left or Right indifferently	Left or Right indifferently	Left or Right indifferently	Right	Right	Left or Right indifferently	Right
Right	Right	Right	Right	Left or Right indifferently	Right	Right	Right	Right
Left	Right	Right	Right	Left or Right indifferently	Right	Left or Right indifferently	Left	Right
Right	Right	Right	Right	Right	Right	Left or Right indifferently	Left or Right indifferently	Right
Right	Left	Right	Left	Left or Right indifferently	Left	Left or Right indifferently	Left	Right
Right	Right	Right	Right	Left or Right indifferently	Right	Right	Right	Right
Left	Left	Left	Left	Left	Right	Left	Right	Left
NA	NA	NA	NA	NA	NA	NA	NA	NA
Right	Left	Right	Right	Right	Right	Right	Left or Right indifferently	Right
Left	Left	Right	Left	Right	Right	No reply	Left	Left
Right	Right	Right	Right	Left or Right indifferently	Right	Left or Right indifferently	Right	Right
Left	Left	Left	Left	Right	Left	Left	Right	Left
Left	Left	Left or Right indifferently	Left	Left	Left	Left	Right	Left
Right	Right	Right	Right	Left or Right indifferently	Right	Right	Right	Right
Left	Right	Left	Right	Left	Left or Right indifferently	No reply	Left or Right indifferently	Right
Right	Right	Right	Right	Right	Left or Right indifferently	Right	Right	Right
Right	Right	Right	Right	Right	Right	Right	No reply	Right
Left or Right indifferently	Right	Left or Right indifferently	Right	Left or Right indifferently	Right	Right	No reply	Right
Right	Right	Right	Left	Left or Right indifferently	Left or Right indifferently	Left	Right	Right
Left	Left	Left	Right	Right	Left	Left	Right	Left
Right	Right	Right	Right	Left or Right indifferently	Right	Right	Left or Right indifferently	Right
Left	Left	Left	Right	Left or Right indifferently	Left	Left	Right	Left
Right	Right	Right	Right	Left or Right indifferently	Right	Right	Right	Right
Right	No reply	No reply	No reply	Left or Right indifferently	Left or Right indifferently	No reply	Left or Right indifferently	Right
Right	Right	Right	Right	Right	Right	Left or Right indifferently	Right	Right
Right	Left or Right indifferently	Left or Right indifferently	Right	Right	Left or Right indifferently	Right	Left	Right
Right	Right	Right	Right	Right	Right	Right	No reply	Right
Right	Right	Right	Right	Right	Right	Right	Left	Right
Right	Right	Right	NA	Right	Right	Left or Right indifferently	NA	NA
Right	Right	Right	NA	Right	Right	Right	Left	NA
Right	Right	Right	Right	Right	Right	Left or Right indifferently	Left	Left
Right	Right	Right	Right	Right	Right	Left or Right indifferently	Right	Right
Right	Right	Right	Right	Right	Right	Right	Right	Right
Right	Right	Right	Right	Right	Right	Right	Left	Right
Right	Left	Left or Right indifferently	Left or Right indifferently	Left or Right indifferently	Left	Left	Left or Right indifferently	Left
Right	Right	Right	Right	Left or Right indifferently	Right	Right	Left	Right
Left	Right	Left or Right indifferently	Left or Right indifferently	Left	Left	Left	Left or Right indifferently	Left
Right	Right	Right	Right	Left	Right	Right	Left	Right
Right	Right	Left	Left	Left	Right	Right	Left	Left
Right	Right	Right	Right	Right	Right	Right	Right	Right
Left	Right	Right	Left	Right	Left	Right	Left	Left
Right	Right	Right	Right	Right	Right	Right	Left	Right
Right	Left or Right indifferently	Right	NA	Right	Right	NA	NA	NA
Right	Right	Right	Right	Right	Right	Right	Left	Right
Right	Left	Right	NA	Left	Right	Right	Left or Right indifferently	NA
Right	Right	Left	NA	Right	Right	Right	NA	NA
Right	Right	Right	Right	Right	Right	Left	Left or Right indifferently	Right
Right	Left or Right indifferently	Left or Right indifferently	Left or Right indifferently	Left or Right indifferently	Right	Left or Right indifferently	Left or Right indifferently	Right
Right	Right	Right	Right	Right	Right	Right	Left	Right
Right	Right	Right	Right	Right	Left or Right indifferently	Right	No reply	Right
Left	Left or Right indifferently	Right	Right	Right	Right	Right	Left	Right
Right	Right	Right	Right	Left or Right indifferently	Right	Right	Right	Right
Right	Right	Right	NA	Left or Right indifferently	Left or Right indifferently	Right	NA	NA
Right	Right	Left or Right indifferently	Left or Right indifferently	Left or Right indifferently	Left or Right indifferently	Right	Left or Right indifferently	Right
Right	Right	Right	NA	Right	Right	Left or Right indifferently	NA	NA
Right	Right	Right	No reply	Right	Right	Right	No reply	Right
Left or Right indifferently	Right	Left or Right indifferently	Right	Right	Right	Right	Left	Right
Left	Left or Right indifferently	Left	Left or Right indifferently	Left or Right indifferently	Right	Left	Left	Left or Right indifferently
Left or Right indifferently	Left or Right indifferently	Left or Right indifferently	Left	Right	Right	Right	Left or Right indifferently	Left or Right indifferently
Right	Right	Right	NA	Right	Right	Right	NA	NA
Right	Right	Right	Right	Right	Right	Right	Left	Left or Right indifferently
Left or Right indifferently	Left or Right indifferently	Right	Left or Right indifferently	Left or Right indifferently	Left or Right indifferently	Left or Right indifferently	Left or Right indifferently	Right
Right	Right	Right	Right	Right	Right	Left	Right	Right
Right	Left or Right indifferently	Left or Right indifferently	Left or Right indifferently	Left or Right indifferently	Right	Right	Right	Left or Right indifferently
Right	Left or Right indifferently	Left or Right indifferently	Right	Right	No reply	No reply	Left or Right indifferently	Right
Right	Right	Right	Right	Right	Right	Right	No reply	Right
Right	Right	Left or Right indifferently	Right	Right	Left or Right indifferently	Right	Left or Right indifferently	Right
Right	Right	Right	Left or Right indifferently	Right	Right	Right	Right	Right
Right	Left or Right indifferently	Right	Right	Left or Right indifferently	Right	Right	Right	Right
Right	Right	Right	Right	Left or Right indifferently	Right	Left or Right indifferently	Left or Right indifferently	Right
Right	Left or Right indifferently	Right	Right	Left or Right indifferently	Left or Right indifferently	No reply	Left or Right indifferently	Right
Left	Left	Right	Right	Left or Right indifferently	Right	Right	Right	Right
Left or Right indifferently	Right	Left	Right	Right	Right	Right	No reply	Right
Left	Right	Right	Right	Left or Right indifferently	Right	Right	Left or Right indifferently	Right
Right	Right	Right	Right	Left or Right indifferently	Right	Right	Left or Right indifferently	Right
Right	Right	Left or Right indifferently	NA	Right	Right	Left or Right indifferently	Left or Right indifferently	NA
Right	Left or Right indifferently	Right	NA	Left or Right indifferently	Right	NA	NA	NA
Right	Right	Right	Right	Right	Right	Right	Left	Right
Right	Right	Right	Right	Right	Right	Right	Right	Right
Right	Right	Right	Right	Right	Right	Right	Left	Right
Left	Right	Right	Right	Left or Right indifferently	Right	No reply	Right	Right
Right	Right	Right	Right	Right	Right	Right	Left	Right
Right	Right	Right	Left or Right indifferently	Right	Left or Right indifferently	Left or Right indifferently	Left or Right indifferently	Left or Right indifferently
Left	Left	Left	Left	Left	Left or Right indifferently	Right	Right	Right
Right	Right	Right	Right	Left or Right indifferently	Right	Right	Right	Right
Right	Right	Right	Right	Right	Right	Right	Left	Right
Right	Right	Right	Right	Right	Right	Right	Left	Right
Right	Right	Left or Right indifferently	Right	Left or Right indifferently	Left or Right indifferently	Right	Left	Right
Right	Right	Right	Right	Left or Right indifferently	Right	Left or Right indifferently	Left or Right indifferently	Right
Right	Right	Right	Right	Right	Right	Right	Left	Right
Left	Left	Right	Left	Left	Left	Left	Right	Left
Right	Right	Right	Right	Right	Right	Right	Left or Right indifferently	Right
No reply	Right	Right	Right	Right	Right	Right	Right	Right
Right	Right	Left or Right indifferently	Right	Left	Right	Right	Right	Right
No reply	Right	Left or Right indifferently	No reply	No reply	Right	Right	No reply	Right
Right	Right	Right	Left or Right indifferently	Right	Right	Right	Left or Right indifferently	Right
Right	Right	Right	Right	Left or Right indifferently	Left	Right	Right	Right
Left	Left or Right indifferently	Left	Left or Right indifferently	Right	Right	No reply	Left	Left
Right	Right	Right	Right	Left or Right indifferently	Right	Right	Left or Right indifferently	Right
Right	Left or Right indifferently	Left or Right indifferently	Left or Right indifferently	Left or Right indifferently	Left or Right indifferently	Left or Right indifferently	Left or Right indifferently	Left or Right indifferently
Left	Right	Right	Right	Right	Right	Right	Left or Right indifferently	Right
Right	Right	Left or Right indifferently	Left	Right	Left or Right indifferently	Left	Right	Right
Left or Right indifferently	Right	Right	Left	Right	Left	Right	Left or Right indifferently	Left
Right	Left or Right indifferently	Right	Right	Left or Right indifferently	Right	Right	Left or Right indifferently	Right
Right	Right	Right	Right	Right	Right	Right	Left or Right indifferently	Right
Right	Right	Right	Right	Left or Right indifferently	Left or Right indifferently	Right	Left or Right indifferently	Right
Right	Right	Left or Right indifferently	Right	Left or Right indifferently	Left or Right indifferently	Right	Right	Right
NA	NA	NA	NA	NA	NA	NA	NA	NA
Right	Right	Right	Right	Left or Right indifferently	Right	Right	Left	Right
Right	Left or Right indifferently	Left	Left	Left	Left or Right indifferently	Left or Right indifferently	Left or Right indifferently	Left
Right	Right	Right	Right	Right	Right	Right	Left	Right
Right	Right	Right	NA	Right	Right	NA	NA	NA
Right	Right	Right	Right	Right	Right	Right	Left or Right indifferently	Right
Right	Right	Right	Right	Left or Right indifferently	Right	Right	No reply	Right
Right	Right	Left or Right indifferently	Right	Right	Left or Right indifferently	Right	Left	Right
Right	Right	Right	Right	Left or Right indifferently	Right	Left or Right indifferently	Left or Right indifferently	Right
Left	Left	Left	Left	Left	Right	Left	Right	Right
Right	Right	Right	Left or Right indifferently	Right	Right	Right	Left	Right
Left or Right indifferently	Left or Right indifferently	Left or Right indifferently	Left or Right indifferently	Left or Right indifferently	Left or Right indifferently	Left	Left or Right indifferently	Left or Right indifferently
Right	Right	Right	Right	Left or Right indifferently	Right	Left or Right indifferently	Right	Left or Right indifferently
Right	Right	Right	Right	Left	Right	Right	Left	Left
Right	Right	Right	Right	Right	Right	Right	Left	Right
Right	Left	Right	Right	Right	Right	Left	Left	Right
Right	Right	Right	Right	Left or Right indifferently	Right	Right	No reply	Right
Right	Right	Right	Right	Right	Right	Right	Left or Right indifferently	Right
Right	Left or Right indifferently	Right	Right	Left or Right indifferently	Right	Right	Left or Right indifferently	Right
Right	Right	Right	Left	Right	Right	Right	Right	Right
Right	Right	Right	Right	Right	Right	Right	Left or Right indifferently	Right
Right	Right	Left or Right indifferently	Right	Left	Right	Right	Left	Right
Right	Right	Right	Right	Left	Left	Right	Left or Right indifferently	Left
Right	Right	Right	Right	Right	Right	Right	Left	Right
Left or Right indifferently	Right	Left or Right indifferently	Left	Left or Right indifferently	No reply	Left	Left or Right indifferently	Right
Left	Left	Right	Right	Right	Right	Left	Right	Right
Left	Left or Right indifferently	Left or Right indifferently	Left	Left or Right indifferently	Left or Right indifferently	Left	Right	Right
Right	Right	Right	Right	Right	Right	Right	Right	Right
Right	Right	Left or Right indifferently	No reply	Left or Right indifferently	Left or Right indifferently	No reply	Left	Right
Right	Right	Right	Right	Right	Right	Right	Right	Right
Right	Left or Right indifferently	Right	Right	Right	Right	Left	Right	Right
Right	Left	Left	Right	Right	Right	Right	Left or Right indifferently	Right
Right	Right	Right	Right	Right	Right	Right	Left or Right indifferently	Right
Right	Right	Right	Right	Left or Right indifferently	Right	Left or Right indifferently	Right	Right
Right	Right	Right	Right	Right	Right	Right	Right	Right
Right	Left or Right indifferently	Right	Right	Right	Right	Right	Right	Right
Left	Right	Right	Left	Left or Right indifferently	Right	Left	Left	Left
Left	Right	Left or Right indifferently	Left	Left or Right indifferently	Left or Right indifferently	Left	Left	Right
Right	Right	Right	Right	Right	Right	Right	Left	Right
Right	Right	Right	Right	Right	Right	Right	Left or Right indifferently	Right
Right	Right	Right	Right	Right	Right	Right	Right	Right
Left	Right	Right	Right	Left	Right	Left	Right	Right
Left	Right	Left	Right	Left	Left	Left	Left or Right indifferently	Right
Left	Left or Right indifferently	Left or Right indifferently	Left or Right indifferently	Left or Right indifferently	Right	Left or Right indifferently	Left or Right indifferently	Left or Right indifferently
Right	Right	Right	Right	Left or Right indifferently	Right	Right	Left or Right indifferently	Right
Right	Right	Right	Right	Left or Right indifferently	Right	Right	Left or Right indifferently	Right
Left	Left	Left	Left	Left	Left	Left	Right	Left
Right	Left or Right indifferently	Right	Right	Left or Right indifferently	Left or Right indifferently	Right	Left or Right indifferently	Right
Right	Left	Right	Right	Right	Left	Right	Left	Right
Right	Left	Right	Left or Right indifferently	Left or Right indifferently	No reply	Right	Left or Right indifferently	Right
Right	Right	Right	Right	Left or Right indifferently	Left or Right indifferently	Left or Right indifferently	Left	Right
Right	Right	Right	NA	NA	Right	NA	NA	NA
Right	Right	Right	Right	Right	No reply	Right	Right	Right
Right	Left	Left	Right	Left or Right indifferently	Right	Right	Left or Right indifferently	Right
Right	Right	Right	Right	Right	Right	Left or Right indifferently	Left or Right indifferently	Left or Right indifferently
NA	NA	NA	NA	NA	NA	NA	NA	NA
Right	Right	Left or Right indifferently	Right	Left or Right indifferently	Right	Right	Right	Right
Left	Left	Right	Right	Right	Right	Right	Left or Right indifferently	Right
Right	Left or Right indifferently	Left or Right indifferently	Right	Left or Right indifferently	Right	Right	Right	Right
Left or Right indifferently	Left or Right indifferently	Left or Right indifferently	Left or Right indifferently	Right	Right	Left or Right indifferently	Left or Right indifferently	Right
Right	Right	Right	Right	Right	Right	Right	Left or Right indifferently	Right
Left	Left	Right	Left	Left or Right indifferently	Left	Left	No reply	Right
Right	Right	Right	Right	Left or Right indifferently	Right	Right	Right	Right
Left	Left or Right indifferently	Left or Right indifferently	Right	Right	Right	Right	Left or Right indifferently	Right
Right	Left	Left	Left	Left or Right indifferently	Left	Right	Left or Right indifferently	Left
Right	Right	Right	Right	Left or Right indifferently	Right	Right	Left or Right indifferently	Right
Right	Right	Right	Right	Left or Right indifferently	Right	Right	Left or Right indifferently	Right
Right	Right	Right	Right	Left or Right indifferently	Right	Left or Right indifferently	Left or Right indifferently	Right
Left or Right indifferently	Left or Right indifferently	Right	Right	Left or Right indifferently	Right	Right	Left or Right indifferently	Right
Right	Right	Right	Right	Right	Right	Left	Left or Right indifferently	Right
Right	Right	Right	Right	Left or Right indifferently	Right	Right	Left or Right indifferently	Right
Right	Right	Right	Right	Right	Right	Right	Left or Right indifferently	Right
Right	Right	Left or Right indifferently	Right	Right	Right	Right	Left or Right indifferently	Right
Right	Right	Right	Right	Left or Right indifferently	Right	Right	Left or Right indifferently	Right
Right	Left or Right indifferently	Right	Right	Left or Right indifferently	Right	Right	Left or Right indifferently	Right
Left	Left	Right	Left	Left	Left	Left	Right	Left or Right indifferently
Right	Left or Right indifferently	Right	Left or Right indifferently	Left or Right indifferently	Right	Left or Right indifferently	Left or Right indifferently	Right
Right	Left or Right indifferently	Left or Right indifferently	Left or Right indifferently	Left or Right indifferently	Left or Right indifferently	Right	Left or Right indifferently	Left
Right	Right	Right	Right	Right	Right	Right	Right	Right
Left or Right indifferently	Left or Right indifferently	Right	Left	Right	Right	Left	Left	Right
Right	Right	Right	Right	Left or Right indifferently	Right	Right	Left or Right indifferently	Right
Right	Right	Right	Right	Left	Right	Right	Right	Right
Right	Right	Right	Right	Right	No reply	No reply	Left or Right indifferently	Right
NA	NA	NA	NA	NA	NA	NA	NA	NA
Left	Left or Right indifferently	Left or Right indifferently	No reply	Left	Left or Right indifferently	Left	Left or Right indifferently	Left or Right indifferently
Right	Right	Right	Right	Right	Right	Right	Left	Right
Right	Right	Right	Right	Right	Right	Right	Right	Right
Right	Right	Right	Right	Right	Right	Right	Left or Right indifferently	Right
Right	Right	Right	Right	Right	Right	Right	Right	Right
Right	Right	Right	Right	Right	Right	Right	Left	Right
Right	Right	Right	Right	Left or Right indifferently	Right	Right	No reply	Right
Left	Right	Left	Left	Left or Right indifferently	No reply	Left	Right	Left
Right	Right	Left or Right indifferently	Right	Left or Right indifferently	Left or Right indifferently	Right	Left or Right indifferently	Right
Left	Left or Right indifferently	Right	Right	Left	Left	Left	Left	Right
Right	Right	Right	Right	Left or Right indifferently	Left or Right indifferently	Left or Right indifferently	Left or Right indifferently	Right
Right	Right	Left	Left	Right	Left	Left	Left or Right indifferently	Left
Right	Right	Right	Right	Right	Right	Right	Right	Right
Right	Right	Right	Right	Right	Right	Right	Right	Right
Right	Right	Right	Left or Right indifferently	Left or Right indifferently	Right	Left or Right indifferently	Left or Right indifferently	Left or Right indifferently
Right	Right	Left or Right indifferently	Right	Left or Right indifferently	Right	Left	Right	Right
Right	Right	Right	Right	Right	Right	Right	No reply	Right
Right	Right	Right	Right	Left or Right indifferently	Right	Right	Left or Right indifferently	Right
Right	Right	Right	Right	Right	Right	Right	Left	Right
Left	Left or Right indifferently	Right	Right	Left or Right indifferently	Left or Right indifferently	Right	Left	Right
Right	Right	Right	Right	Left or Right indifferently	Right	Right	Right	Right
Right	Right	Right	Right	Left or Right indifferently	Left	Right	Left or Right indifferently	Right
Right	Left	Right	Left	Right	Left	Right	Left	Left
Left	Left	Right	Left	Left	Left	Left	Left or Right indifferently	Left
Right	Right	Right	Right	Left or Right indifferently	Right	Right	Left or Right indifferently	Right
Right	Right	Right	Left or Right indifferently	Left or Right indifferently	Right	Left or Right indifferently	Left	Right
Left	Left or Right indifferently	Left or Right indifferently	Left	Left or Right indifferently	Right	Right	Left	Right
Right	Right	Right	Right	Left or Right indifferently	Right	Left or Right indifferently	Left or Right indifferently	Right
Left or Right indifferently	Right	Right	Right	Left or Right indifferently	Left or Right indifferently	Right	Left or Right indifferently	Right
Right	Left or Right indifferently	Right	Right	Left or Right indifferently	No reply	Right	Left or Right indifferently	Right
Right	Right	Right	Right	No reply	Right	Right	No reply	Right
Right	Right	Right	Right	Right	Right	Right	Left	Right
Right	Right	Right	Right	Right	Right	Right	Left or Right indifferently	Right
NA	NA	NA	NA	NA	NA	NA	NA	NA
Right	Left or Right indifferently	Right	Right	Left or Right indifferently	Right	Right	Right	Right
Right	Right	Right	Right	Left or Right indifferently	Right	Right	No reply	Right
Right	Right	Right	Right	Right	Right	Right	No reply	Right
Left or Right indifferently	Right	Right	Right	Right	Right	Right	Left or Right indifferently	Right
Right	Right	Right	Right	Right	Right	Right	Left or Right indifferently	Right
Right	Right	Right	Right	Left	Right	Left	Right	Left
Right	Left or Right indifferently	NA	NA	NA	NA	NA	NA	NA
Right	Right	Right	Right	Right	Right	Right	Left	Right
Left or Right indifferently	Left or Right indifferently	Right	Right	Left or Right indifferently	Left or Right indifferently	Left or Right indifferently	Left or Right indifferently	Right
Right	Right	Left or Right indifferently	Right	Right	Right	Right	Right	Right
Right	Right	Right	Left	Right	Right	Left or Right indifferently	Left or Right indifferently	Right
Right	Left	Left or Right indifferently	Left or Right indifferently	Left or Right indifferently	Left	Right	Left	Left
Right	Left or Right indifferently	Left or Right indifferently	Left or Right indifferently	Left or Right indifferently	Right	Left or Right indifferently	Left or Right indifferently	Right
Right	Right	Right	Right	Right	Right	Left or Right indifferently	Left or Right indifferently	Right
Right	Right	Right	Right	Left or Right indifferently	Left or Right indifferently	Right	Left or Right indifferently	Right
Right	Left	Left	Right	Right	Left	No reply	Left	Right
Right	Left or Right indifferently	Right	Right	Left or Right indifferently	Right	Left or Right indifferently	Right	Right
Right	Right	Right	Right	Left or Right indifferently	Left or Right indifferently	Right	Left or Right indifferently	Left or Right indifferently
Right	Right	Right	Right	Left or Right indifferently	Right	Right	Right	Right
Right	Right	Right	Right	Right	Right	Right	Right	Right
NA	NA	NA	NA	NA	NA	NA	NA	NA
Right	Right	Right	Right	Right	Right	Right	Left or Right indifferently	Right
Right	Right	Right	Right	Right	Right	Right	Left or Right indifferently	Right
No reply	Right	Left	Right	Right	Right	Right	No reply	Right
Right	Right	Right	Right	Right	Right	Right	Left	Right
Left	Left or Right indifferently	Right	Right	Right	Right	No reply	Right	Right
Right	Right	Right	Right	Right	Right	Left or Right indifferently	Left or Right indifferently	Right
Right	Left	Left	Left	Left	Left	Left	Left or Right indifferently	Left
Right	Left or Right indifferently	Right	NA	Right	Right	Right	Left or Right indifferently	NA
Right	Left	Right	Left	Left or Right indifferently	Right	Right	Left	Right
Right	Right	Right	Right	Right	Left or Right indifferently	Right	Left or Right indifferently	Right
Right	Left or Right indifferently	Right	Right	Left or Right indifferently	Right	Right	Left	Right
Right	Right	Right	Right	Right	Left	Left	Left	Right
Left	Right	Right	Left or Right indifferently	Left or Right indifferently	Right	Left	Left	Right
Right	Right	Right	NA	Right	Right	Right	NA	NA
Right	Right	Right	Right	Left or Right indifferently	Right	Left or Right indifferently	Right	Right
Left	Left	Left or Right indifferently	Left	Left or Right indifferently	Left or Right indifferently	Right	Left	Left
Right	Right	Right	Right	Right	Right	Right	Right	Right
Right	Right	Right	Right	Right	Right	Right	Left or Right indifferently	Right
Right	Right	Right	Right	Left or Right indifferently	Right	Right	Left or Right indifferently	Right
Left	Right	Left or Right indifferently	NA	Right	Right	NA	NA	NA
Right	Left or Right indifferently	Right	Right	Left or Right indifferently	Right	Right	Left or Right indifferently	Right
Right	Right	Right	Right	Right	Right	Right	Right	Right
NA	NA	NA	NA	NA	NA	NA	NA	NA
Right	Right	Left or Right indifferently	Left or Right indifferently	Left or Right indifferently	Left	Left	Right	Left
Right	Left or Right indifferently	Left	Left or Right indifferently	Left or Right indifferently	Left	Left	Left or Right indifferently	Right
Right	Left or Right indifferently	Right	No reply	Left or Right indifferently	Right	Right	Left or Right indifferently	Right
Left	Left	Left	Left	Left	Left	Left	Right	Left
Right	Right	Right	Right	Right	Right	Right	Right	Right
Left	Right	Right	Right	Left or Right indifferently	Right	No reply	Right	Right
Right	Left	Left or Right indifferently	Right	Left or Right indifferently	Left or Right indifferently	Left or Right indifferently	Left or Right indifferently	Right
Left	Right	Left or Right indifferently	Right	Left or Right indifferently	Left or Right indifferently	Right	Right	Left or Right indifferently
Right	Right	Left	NA	NA	Left or Right indifferently	NA	NA	NA
Left	Left	Left	Left	Left or Right indifferently	Left	Left	Right	Left
Right	Left	Left	Left	Left or Right indifferently	Left	Left or Right indifferently	Left or Right indifferently	Left
Right	Right	Right	Right	Left or Right indifferently	Right	Right	Right	NA
Right	Right	Right	Right	Right	Right	Right	Left or Right indifferently	Right
Right	Right	Right	NA	Right	Right	Right	Right	NA
Left	Left	Left	Right	Left or Right indifferently	Right	Right	Left	Left
Right	Left	Right	Right	Right	Right	Left	Right	Right
Right	Right	Right	Right	Left or Right indifferently	Right	Left or Right indifferently	Right	Right
Right	Right	Left	Left	Left	Left	Left	Left or Right indifferently	Left
Left	Right	Right	Right	Left or Right indifferently	Right	Left	Left or Right indifferently	Right
Left or Right indifferently	Right	Right	Right	Left or Right indifferently	Right	Left or Right indifferently	Left or Right indifferently	Right
Left	Left	Right	Left or Right indifferently	Left or Right indifferently	Left or Right indifferently	Left or Right indifferently	Right	Right
No reply	Right	Right	NA	Right	Right	No reply	No reply	NA
Right	Right	Right	Left	Right	Right	Right	No reply	Right
Right	Right	Left or Right indifferently	Left or Right indifferently	Left or Right indifferently	Right	Right	Left or Right indifferently	Right
Right	Right	Right	Right	Left or Right indifferently	Right	Right	Left or Right indifferently	Right
Left	Left or Right indifferently	Right	Left or Right indifferently	Left or Right indifferently	Left or Right indifferently	Right	Right	Right
Right	Left or Right indifferently	Right	Right	Right	Right	Right	Left or Right indifferently	Right
Right	Right	Right	Right	Left or Right indifferently	Right	Right	Left	Right
Right	Left or Right indifferently	Left	Left	Left	Left	Left	Left or Right indifferently	Left
Right	Left or Right indifferently	Right	Right	Left or Right indifferently	Right	Right	Left or Right indifferently	Right
Right	Right	Right	Right	Right	Right	Right	Left	Right
Right	Right	Right	Left or Right indifferently	Left or Right indifferently	Right	Right	Left or Right indifferently	Left or Right indifferently
Right	Left or Right indifferently	Right	NA	Right	Right	Right	NA	NA
Right	Right	Right	Right	Left or Right indifferently	Right	Right	Left or Right indifferently	Right
Right	Right	Left or Right indifferently	Left or Right indifferently	Left or Right indifferently	Left or Right indifferently	Right	Left or Right indifferently	Right
Right	Left	Left or Right indifferently	Left or Right indifferently	Left	Left or Right indifferently	Left or Right indifferently	Left	Left
Right	Right	Right	Right	Right	Right	Right	Right	Right
Left or Right indifferently	Left or Right indifferently	Right	NA	Left or Right indifferently	Right	NA	NA	NA
Right	Right	Right	NA	Left or Right indifferently	Right	NA	NA	NA
Right	Right	Right	Right	Right	Right	Right	Left or Right indifferently	Right
Right	Right	Right	Right	Right	Right	Right	Left or Right indifferently	Right
Left	Left or Right indifferently	Right	Right	Right	Right	Right	Right	Right
Right	Right	Right	Right	Right	Right	Right	Left	Right
Right	Left	Left	Left	Left	Left	Left	No reply	Left
Right	Right	Right	NA	Right	Right	Right	Right	NA
Right	Left or Right indifferently	Right	Right	Left or Right indifferently	Left or Right indifferently	Right	Left or Right indifferently	Right
Right	Right	Right	Right	Right	Right	Right	Left or Right indifferently	Right
Right	Right	Right	Right	Left or Right indifferently	Left or Right indifferently	Right	Left or Right indifferently	Right
Right	Right	Right	Right	Left or Right indifferently	Right	Right	Right	Right
Right	Right	Right	Right	Left or Right indifferently	Right	Left or Right indifferently	Right	Right
Left	Right	Right	Right	Right	Right	Right	Right	Right
Right	Right	Right	Right	Left or Right indifferently	Right	Right	Right	Right
Right	Right	Right	Right	Right	Right	Right	Left or Right indifferently	Right
Left or Right indifferently	Left or Right indifferently	Left or Right indifferently	Left	Left or Right indifferently	Left or Right indifferently	Left or Right indifferently	Left or Right indifferently	Left
Right	No reply	Left	Left	Left	No reply	Left	Left or Right indifferently	Right
Right	Right	Right	Right	Right	Right	Left or Right indifferently	Right	Right
Right	Right	Right	Right	Left or Right indifferently	Left or Right indifferently	Right	Left	Right
Right	Right	Right	Right	Right	Right	Right	Right	Right
Right	Left	Right	Right	Right	Right	Right	Right	Right
Right	Right	Right	Right	Left or Right indifferently	Right	Right	Left or Right indifferently	Right
Left	Left	Right	Right	Right	Right	Right	Left	Right
Right	Left	Left or Right indifferently	Left	Left	Left	Left	Left	Left
Right	Left or Right indifferently	Right	Right	Right	Right	Left or Right indifferently	Left	Right
Right	Left	Right	No reply	Left or Right indifferently	Right	Right	No reply	Right
Left or Right indifferently	Right	Left	Left	Left	Left	Right	Left or Right indifferently	Left
Left	Left or Right indifferently	Right	Right	Left or Right indifferently	Right	Right	Left	Right
[truncated: 45,233 more rows]
